# Supplementary material for: Targeted delivery of extracellular vesicles: the mechanisms, techniques and therapeutic applications
Source: Mol Biomed. 2024 Nov 21;5:60. doi: 10.1186/s43556-024-00230-x (PMC11579273; doi:10.1186/s43556-024-00230-x)
Supplement: Supplementary file 1 — Supplementary Material 1. [file 43556_2024_230_MOESM1_ESM.csv]

NCT Number	Study Title	Study URL	Acronym	Study Status	Study Results	Conditions	Interventions	Sponsor	Collaborators	Study Type	Completion Date	First Posted	Results First Posted	Last Update Posted	Locations
NCT05658094	Exosome Effect on Prevention of Hairloss	https://clinicaltrials.gov/study/NCT05658094		RECRUITING	NO	Hair Loss|Alopecia	DEVICE: Exosome	Isfahan University of Medical Sciences		INTERVENTIONAL	2023/10/29	2022/12/20		2022/12/20	Leila Dehghani, Isfahan, 8179997781, Iran, Islamic Republic of
NCT04700631	Extracellular Vesicles as Biomarkers for Chronic Renal Failure	https://clinicaltrials.gov/study/NCT04700631	VE-IRC	COMPLETED	NO	Chronic Renal Failure|Urinary Extracellular Vesicle	DIAGNOSTIC_TEST: urinary extracellular vesicle concentration|DIAGNOSTIC_TEST: blood sample	Centre Hospitalier Universitaire, Amiens		INTERVENTIONAL	2023/7/1	2021/1/8		2023/7/19	CHU Amiens, Amiens, 80480, France
NCT06319287	Phase 2a Multi-Center Prospective, Randomized Trial to Evaluate the Safety & Efficacy of Topical PEP-TISSEEL for Diabetic Foot Ulcers (DFU)	https://clinicaltrials.gov/study/NCT06319287		RECRUITING	NO	Diabetic Foot Ulcer	BIOLOGICAL: PEP (Purified Exosome Product) / TISSEEL	Rion Inc.	Professional Education and Research Institute	INTERVENTIONAL	2025/7/12	2024/3/20		2024/4/16	Professional Education & Research Institute (PERI), Blue Ash, Ohio, 45242, United States
NCT04652531	Autologous Serum-derived EV for Venous Trophic Lesions Not Responsive to Conventional Treatments	https://clinicaltrials.gov/study/NCT04652531	SER-VES-HEAL	RECRUITING	NO	Ulcer Venous	OTHER: Autologous extracellular vesicles from serum	University of Turin, Italy		INTERVENTIONAL	2024/12/31	2020/12/3		2023/5/12	AOU San Giovanni Battista, Turin, 10126, Italy
NCT06319742	Extracellular Vesicle Surface Markers In Acute Cerebrovascular Syndromes.	https://clinicaltrials.gov/study/NCT06319742	ElViS-ACS	RECRUITING	NO	Stroke, TIA, Stroke-mimics, Stroke Biomarkers	DIAGNOSTIC_TEST: Extracellular vescicles (EV) analysis	Ospedale Civico, Lugano		OBSERVATIONAL	2026/1/31	2024/3/20		2024/4/18	Neurocenter of Southern Switzerland, Ospedale Civico, Lugano, Ticino, CH-6900, Switzerland
NCT05787288	A Clinical Study on Safety and Effectiveness of Mesenchymal Stem Cell Exosomes for the Treatment of COVID-19.	https://clinicaltrials.gov/study/NCT05787288		RECRUITING	NO	COVID-19 Pneumonia	BIOLOGICAL: Extracellular Vesicles from Mesenchymal Stem Cells	First Affiliated Hospital of Wenzhou Medical University	REGEN-¦ÁGEEK (SHENZHEN) MEDICAL TECHNOLOGY CO., LTD.	INTERVENTIONAL	2025/1/23	2023/3/28		2023/4/7	The First Affiliated Hospital of Wenzhou Medical University, Wenzhou, Zhejiang, 325000, China
NCT04281901	Efficacy of Platelet- and Extracellular Vesicle-rich Plasma in Chronic Postsurgical Temporal Bone Inflammations	https://clinicaltrials.gov/study/NCT04281901	PvRP-ear	COMPLETED	YES	Otitis Media Chronic|Temporal Bone	DRUG: Platelet- and extracellular vesicle-rich plasma|DRUG: Standard conservative treatment	University Medical Centre Ljubljana	University of Ljubljana|University of Ljubljana, Faculty of Medicine	INTERVENTIONAL	2020/10/14	2020/2/24	2020/8/13	2021/8/3	University Medical Centre Ljubljana, Ljubljana, 1000, Slovenia
NCT04603326	FoxBioNet: ECV (Extracellular Vesicle) 004	https://clinicaltrials.gov/study/NCT04603326		COMPLETED	NO	Parkinson Disease	PROCEDURE: Lumbar Puncture	Michael J. Fox Foundation for Parkinson's Research	Indiana University|University of Rochester|University Health Network, Toronto	OBSERVATIONAL	2023/7/1	2020/10/26		2023/10/16	Northwestern University, Chicago, Illinois, 60611, United States|The Trustees of Columbia University, New York, New York, 10032, United States|Oregon Health Sciences Univeristy, Portland, Oregon, 97239, United States|The Trustees of the University of Pennsylvania, Philadelphia, Pennsylvania, 19107, United States
NCT06612710	The Safety and Efficacy of NouvSoma001 in Ischemic Stroke	https://clinicaltrials.gov/study/NCT06612710		NOT_YET_RECRUITING	NO	Ischemic Stroke	DRUG: extracellular vesicles derived from human induced neural stem cell for intravenous injection|DRUG: a placebo of extracellular vesicles derived from human induced neural stem cell for intravenous injection	Tongji Hospital	iRegene Therapeutics Co., Ltd.	INTERVENTIONAL	2027/11/30	2024/9/25		2024/9/25	Tongji Hospital affiliated to Tongji Medical College of Huazhong University ofScience and Technology, Wuhan, Hubei, 430000, China
NCT06253975	Randomized, Controlled, Multicenter Study of Extracellular Vesicles From Human Adipose Tissue Promoting Wound Healing	https://clinicaltrials.gov/study/NCT06253975		RECRUITING	NO	Wound Heal	BIOLOGICAL: adipose tissue derived extracellular vesicles (AT-EVs)|DRUG: Hyaluronic acid	Shanghai Ninth People's Hospital Affiliated to Shanghai Jiao Tong University		INTERVENTIONAL	2025/12/31	2024/2/12		2024/2/12	Shanghai 9th People's Hospital, Shanghai, Shanghai, 200011, China
NCT04493242	Extracellular Vesicle Infusion Treatment for COVID-19 Associated ARDS	https://clinicaltrials.gov/study/NCT04493242	EXIT-COVID19	COMPLETED	YES	COVID-19|ARDS	BIOLOGICAL: ExoFlo|OTHER: Intravenous normal saline	Direct Biologics, LLC		INTERVENTIONAL	2021/5/22	2020/7/30	2023/4/11	2024/2/13	Direct Biologics Investigational Site, Sheffield, Alabama, 35660, United States|Direct Biologics Investigational Site, Anaheim, California, 92805, United States|Direct Biologics Investigational Site, Sayre, Pennsylvania, 18840, United States|Direct Biologics Investigational Site, Houston, Texas, 77024, United States|Direct Biologics Investigational Site, Lubbock, Texas, 79410, United States|Direc…
NCT06082713	Extracellular Vesicles for HD	https://clinicaltrials.gov/study/NCT06082713		RECRUITING	NO	Huntington Disease		University of Central Florida	University of South Florida	OBSERVATIONAL	Nov-31	2023/10/13		2023/11/8	University of Central Florida, Orlando, Florida, 32816, United States
NCT06495437	Preliminary Safety and Efficacy Study of Extracellular Vesicle Infusion in the Intervention of Age-related Phenotypes With Impaired Glucose Tolerance.	https://clinicaltrials.gov/study/NCT06495437		NOT_YET_RECRUITING	NO	Impaired Glucose Tolerance	BIOLOGICAL: Intravenous infusion of extracellular vesicle preparation derived from Wharton's jelly mesenchymal stem cells.	BEAUTECH		INTERVENTIONAL	2026/12/31	2024/7/10		2024/7/19
NCT03775447	Fox BioNet Project: ECV-003	https://clinicaltrials.gov/study/NCT03775447		COMPLETED	NO	Parkinson Disease	PROCEDURE: Lumbar Puncture	Michael J. Fox Foundation for Parkinson's Research	University Health Network, Toronto|Indiana University|University of Rochester	OBSERVATIONAL	2019/12/18	2018/12/14		2021/9/8	Northwestern University, Chicago, Illinois, 60611, United States|Oregon Health and Sciences University, Portland, Oregon, 97239, United States|University of Pennsylvania, Philadelphia, Pennsylvania, 19107, United States
NCT05370105	Extracellular Vesicles as Stroke Biomarkers	https://clinicaltrials.gov/study/NCT05370105	EXO4STROKE	ACTIVE_NOT_RECRUITING	NO	Stroke|Rehabilitation	OTHER: blood withdrawal	Fondazione Don Carlo Gnocchi Onlus		OBSERVATIONAL	2023/12/31	2022/5/11		2024/1/3	IRCCS Don Gnocchi, Fondazione Don Carlo Gnocchi ONLUS, Florence, Italy|IRCCS S. Maria Nascente, Fondazione Don Carlo Gnocchi ONLUS, Milano, 20148, Italy
NCT05957146	Kinetics of Extracellular Vesicles in Hemodialysis	https://clinicaltrials.gov/study/NCT05957146		NOT_YET_RECRUITING	NO	End-stage Kidney Disease	DEVICE: Routine hemodialysis	Amsterdam UMC, location VUmc	Amsterdam UMC, location AMC|Dianet Dialysis Centers	OBSERVATIONAL	24-Aug	2023/7/24		2023/7/24
NCT05116761	ExoFlo? Infusion for Post-Acute COVID-19 and Chronic Post-COVID-19 Syndrome	https://clinicaltrials.gov/study/NCT05116761		NOT_YET_RECRUITING	NO	Covid19|Postviral Syndrome|Dyspnea	BIOLOGICAL: Bone Marrow Mesenchymal Stem Cell Derived Extracellular Vesicles|OTHER: Saline	Direct Biologics, LLC		INTERVENTIONAL	24-Dec	2021/11/11		2024/2/12
NCT06408961	EVOC - EVs in Obesity and Cardiometabolic Disease	https://clinicaltrials.gov/study/NCT06408961	EVOC	ACTIVE_NOT_RECRUITING	NO	Cardiovascular Diseases		Massachusetts General Hospital	American Heart Association	OBSERVATIONAL	2026/6/30	2024/5/10		2024/6/5	Massachusetts General Hospita;, Boston, Massachusetts, 02114-2696, United States
NCT06401876	Extracellular Vesicle Cargo in Obesity and Type 2 Diabetes	https://clinicaltrials.gov/study/NCT06401876		RECRUITING	NO	Glucose Intolerance|Insulin Resistance|Diabetes		Mayo Clinic	Temple University	OBSERVATIONAL	26-Dec	2024/5/7		2024/5/21	Mayo Clinic in Florida, Jacksonville, Florida, 32224, United States
NCT05354141	Extracellular Vesicle Treatment for Acute Respiratory Distress Syndrome (ARDS) (EXTINGUISH ARDS)	https://clinicaltrials.gov/study/NCT05354141		RECRUITING	NO	Acute Respiratory Distress Syndrome|ARDS	BIOLOGICAL: ExoFlo|OTHER: Intravenous normal saline	Direct Biologics, LLC		INTERVENTIONAL	2025/8/31	2022/4/29		2024/2/12	Direct Biologics Investigational Site, Chandler, Arizona, 85224, United States|Direct Biologics Investigational Site, Little Rock, Arkansas, 72205, United States|Direct Biologics Investigational Site, Fullerton, California, 92835, United States|Direct Biologics Investigational Site, Orange, California, 92868, United States|Direct Biologics Investigational Site, Sacramento, California, 95817, Unit…
NCT05078385	Safety of Extracellular Vesicles for Burn Wounds	https://clinicaltrials.gov/study/NCT05078385		RECRUITING	NO	Burns	DRUG: AGLE-102	Aegle Therapeutics	Congressionally Directed Medical Research Programs	INTERVENTIONAL	24-Nov	2021/10/14		2024/8/2	Ryder Trauma Center, Miami, Florida, 33136, United States|North Carolina Jaycee Burn Center, Chapel Hill, North Carolina, 27599, United States
NCT05933707	Small Extracellular Vesicles and Insulin Action	https://clinicaltrials.gov/study/NCT05933707	SEV	RECRUITING	NO	Obesity|Insulin Resistance|Metabolically Healthy Obesity|Obesity, Metabolically Benign	BEHAVIORAL: People with Metabolically Unhealthy Obesity - Low Calorie Diet	Washington University School of Medicine		INTERVENTIONAL	28-Dec	2023/7/6		2024/7/17	Washington University School of Medicine, Saint Louis, Missouri, 63110, United States
NCT06104930	Plasma Extracellular Vesicles in Meningioma Patients	https://clinicaltrials.gov/study/NCT06104930	MOLI	RECRUITING	NO	Meningioma	OTHER: Explorative biomarker study	University Hospital Heidelberg		INTERVENTIONAL	2026/2/1	2023/10/27		2023/11/18	University Hospital of Heidelberg, Radiation Oncology, Heidelberg, 69120, Germany
NCT06202547	Intra-ovarian Injection of MSC-EVs in Idiopathic Premature Ovarian Failure	https://clinicaltrials.gov/study/NCT06202547		RECRUITING	NO	Premature Ovarian Failure	BIOLOGICAL: Intra-ovarian injection of bone marrow mesenchymal stromal cells-derived extracellular vesicles	Royan Institute		INTERVENTIONAL	2025/2/18	2024/1/11		2024/1/11	Royan Institute, Tehran, Iran, Islamic Republic of
NCT06169540	Salivary Extracellular Vesicle Associated lncRNAs in Heart Failure (SEAL-HF)	https://clinicaltrials.gov/study/NCT06169540	SEAL-HF	RECRUITING	NO	CHF|ADHF|Control		Massachusetts General Hospital		OBSERVATIONAL	2025/12/31	2023/12/13		2023/12/13	Massachusetts General Hospital, Boston, Massachusetts, 02114, United States
NCT05774509	Treatment of Non-ischemic Cardiomyopathies by Intravenous Extracellular Vesicles of Cardiovascular Progenitor Cells	https://clinicaltrials.gov/study/NCT05774509	SECRET-HF	RECRUITING	NO	Heart Failure With Reduced Ejection Fraction	BIOLOGICAL: Extracellular vesicle-enriched secretome of cardiovascular progenitor cells differentiated from induced pluripotent stem cells	Assistance Publique - H?pitaux de Paris	Ministry of Health, France	INTERVENTIONAL	2026/7/15	2023/3/17		2023/9/25	H?pital europ¨¦en Georges Pompidou, Paris, 75015, France
NCT06546085	Extracellular Vesicles, Insulin Action, and Exercise	https://clinicaltrials.gov/study/NCT06546085		NOT_YET_RECRUITING	NO	Type 2 Diabetes|Obesity	BEHAVIORAL: Exercise	Rutgers, The State University of New Jersey	National Institute of Diabetes and Digestive and Kidney Diseases (NIDDK)|University of Virginia	INTERVENTIONAL	29-Apr	2024/8/9		2024/8/12	Institute for Food, Nutrition, and Health, New Brunswick, New Jersey, 08901, United States|Robert Wood Johnson University Hospital Clinical Research Center, New Brunswick, New Jersey, 08901, United States|Rutgers University Loree Gymnasium, New Brunswick, New Jersey, 08901, United States
NCT05320250	Saliva and Extracellular Vesicles for Parkinson's Disease	https://clinicaltrials.gov/study/NCT05320250	RaSPiD	RECRUITING	NO	Parkinson's Disease and Parkinsonism	OTHER: Single saliva collection|OTHER: Saliva collection, longitudinal	Fondazione Don Carlo Gnocchi Onlus	Azienda Ospedaliero Universitaria di Cagliari	OBSERVATIONAL	2024/12/31	2022/4/11		2024/1/5	Azienda Ospedaliero - Universitaria di Cagliari, Cagliari, Italy|IRCCS Fondazione Don Carlo Gnocchi, Florence, 50100, Italy|IRCCS S. Maria Nascente, Fondazione Don Carlo Gnocchi ONLUS, Milano, 20148, Italy|Fondazione Don Gnocchi, Centro "S. Maria ai Servi", Parma, Italy
NCT05798338	Characterization of Extracellular Vesicles in Breast Cancer Patients	https://clinicaltrials.gov/study/NCT05798338		RECRUITING	NO	Breast Cancer	DIAGNOSTIC_TEST: Blood sample	Istituti Clinici Scientifici Maugeri SpA		OBSERVATIONAL	2024/9/30	2023/4/4		2024/5/9	Istituti Clinici Scientifici Maugeri SpA, Pavia, Lombardia, 27100, Italy
NCT05645081	Extracellular Vesicles and Dysregulated Coagulation in the Prediction of Stroke	https://clinicaltrials.gov/study/NCT05645081	PREDICT-EV	RECRUITING	NO	Stroke, Ischemic|Transient Ischemic Attack|Coagulation Disorder		Cwm Taf University Health Board (NHS)	Cardiff Metropolitan University	OBSERVATIONAL	2027/9/1	2022/12/9		2024/8/20	Prince Charles Hospital, Merthyr Tydfil, CF479DT, United Kingdom
NCT03262311	Pimo Study: Extracellular Vesicle-based Liquid Biopsy to Detect Hypoxia in Tumours	https://clinicaltrials.gov/study/NCT03262311		COMPLETED	NO	Cancer	OTHER: Hypoxia marker	Institute of Cancer Research, United Kingdom		INTERVENTIONAL	2019/9/12	2017/8/25		2019/12/23	The Royal Marsden NHS Foundation Trust, Sutton, Surrey, SM2 5PT, United Kingdom
NCT06266195	Spectroscopic Profiling of Extracellular Vesicles By Resonant Gold Nanostructures in the Infrared	https://clinicaltrials.gov/study/NCT06266195	PROVEIR_1	RECRUITING	NO	Vesicle	DIAGNOSTIC_TEST: sierological test	Fondazione Policlinico Universitario Agostino Gemelli IRCCS		OBSERVATIONAL	2025/2/28	2024/2/20		2024/2/20	FPGemelliIRCCS, Roma, Lazio, 00168, Italy
NCT05831397	Extracellular Vesicles in Breast Cancer Patientsin Undergone Neoadjuvant Chemotherapy	https://clinicaltrials.gov/study/NCT05831397		RECRUITING	NO	Breast Cancer		Istituti Clinici Scientifici Maugeri SpA		OBSERVATIONAL	2027/12/21	2023/4/26		2024/5/9	Istituti Clinici Scientifici Maugeri SpA, Pavia, Lombardia, 27100, Italy
NCT06278064	Exosome-based Liquid Biopsies for Upper Gastrointestinal Cancers Diagnosis	https://clinicaltrials.gov/study/NCT06278064		RECRUITING	NO	Gastric Cancer|Esophagus Cancer	OTHER: Gastric Cancer|OTHER: Esophagus Cancer	Beijing Friendship Hospital		OBSERVATIONAL	2025/6/30	2024/2/26		2024/2/26	The Fourth Hospital of Hebei Medical University, Shijiazhuang, Hebei, China|Beijing Friendship Hospital, Capital Medical University, Beijing, China|Cancer Hospital Chinese Academy of Medical Sciences, Beijing, China
NCT06002841	Extracellular Vesicles From Mesenchymal Cells in the Treatment of Acute Respiratory Failure	https://clinicaltrials.gov/study/NCT06002841		NOT_YET_RECRUITING	NO	Severe Acute Respiratory Syndrome (SARS)|Acute Respiratory Distress Syndrome (ARDS)|Pneumonia	BIOLOGICAL: intravenous treatment with EVs|BIOLOGICAL: intravenous treatment with placebo solution	D'Or Institute for Research and Education	Hospital Sao Rafael|Rio de Janeiro State Research Supporting Foundation (FAPERJ)|Oswaldo Cruz Foundation	INTERVENTIONAL	2025/6/1	2023/8/21		2023/8/21	Hospital S?o Rafael, Salvador, Bahia, 41253-190, Brazil
NCT06249178	EV Based Platform for Monitoring Therapeutics Response During Pregnancy (ARISE)	https://clinicaltrials.gov/study/NCT06249178		RECRUITING	NO	Preeclampsia		Ohio State University	University of Texas|Eunice Kennedy Shriver National Institute of Child Health and Human Development (NICHD)	OBSERVATIONAL	2028/9/1	2024/2/8		2024/7/25	The Ohio State University Wexner Medical Center OB/GYN Maternal and Fetal Medicine, Columbus, Ohio, 43210, United States
NCT02931045	Antiplatelet Therapy Effect on Extracellular Vesicles in Acute Myocardial Infarction	https://clinicaltrials.gov/study/NCT02931045	AFFECT EV	COMPLETED	YES	Myocardial Infarction	DRUG: Ticagrelor|DRUG: Clopidogrel	Medical University of Warsaw	Academisch Medisch Centrum - Universiteit van Amsterdam (AMC-UvA)	INTERVENTIONAL	2019/12/30	2016/10/12	2020/12/23	2020/12/23	Laboratory of Experimental Clinical Chemistry, Academic Medical Centre of the University of Amsterdam, Amsterdam, Netherlands|1st Chair and Department of Cardiology, Medical University of Warsaw, Warsaw, Poland
NCT06598202	Exploring Nasal Drop Therapy With Small Extracellular Vesicles for ALS	https://clinicaltrials.gov/study/NCT06598202	de-ALS	RECRUITING	NO	Amyotrophic Lateral Sclerosis	DRUG: exosomes derived from human umbilical cord blood mesenchymal stem cells for nasal drop|DRUG: a placebo of exosomes derived from human umbilical cord blood mesenchymal stem cells for nasal drop	Xuanwu Hospital, Beijing	Shengqi Medical Technology (Guangzhou) Co., Ltd.|Viyun (Xiamen) Biomedical Research Institute Co., Ltd.	INTERVENTIONAL	2026/2/28	2024/9/19		2024/9/19	Xuanwu Hospital ,Capital Medical University, Beijing, Beijing, 100053, China
NCT06444646	Differences in Extracellular Vesicles From Adipose Tissue of Individuals With Obesity.	https://clinicaltrials.gov/study/NCT06444646	EVO	RECRUITING	NO	Obesity	OTHER: Adipose tissue biopsy|OTHER: Blood sampling|OTHER: Questionnaire|OTHER: Patient phenotyping	Hasselt University	Research Foundation Flanders|Ziekenhuis Oost-Limburg	OBSERVATIONAL	25-Sep	2024/6/5		2024/6/5	Ziekenhuis Oost-Limburg, Genk, Limburg, 3600, Belgium
NCT03608293	Smoker Extracellular Vesicles Influence on Human Bronchial Epithelial Cells	https://clinicaltrials.gov/study/NCT03608293	Aerotox-1	COMPLETED	NO	Smokers|Human Bronchial Epithelial Cells|Lung Pathogenesis|Biomarkers	DIAGNOSTIC_TEST: Broncho Alveolar Lavages (BAL)	Lille Catholic University	Universite du Littoral Cote d'Opale	INTERVENTIONAL	2013/12/31	2018/7/31		2018/7/31
NCT06434207	Extracellular Vesicle Micro RNA Profiling in Congenital Heart Disease: Fetal-Maternal Regulation in Neonatal Thrombosis	https://clinicaltrials.gov/study/NCT06434207	EVmiRNA	NOT_YET_RECRUITING	NO	Congenital Heart Disease|Single-ventricle|Thrombosis	OTHER: Collecting discarded blood samples	Boston Children's Hospital		OBSERVATIONAL	2025/6/1	2024/5/30		2024/5/30	Boston Children's Hospital, Boston, Massachusetts, 02115, United States
NCT05843552	Extracellular Vesicles as Potential Biomarkers and Therapeutic Target in Gaucher Disease	https://clinicaltrials.gov/study/NCT05843552		RECRUITING	NO	Gaucher Disease	OTHER: no intervention	University of Minnesota		OBSERVATIONAL	25-May	2023/5/6		2024/4/24	University of Minnesota, Minneapolis, Minnesota, 55414, United States
NCT06242379	Safety and Efficacy of Stem Cell Small Extracellular Vesicles in Patients With Retinitis Pigmentosa	https://clinicaltrials.gov/study/NCT06242379		RECRUITING	NO	Retinitis Pigmentosa	BIOLOGICAL: GMP compliant-BM-MSC derived sEVs	Mahidol University		INTERVENTIONAL	26-Feb	2024/2/5		2024/5/29	Siriraj Hospital, Bangkok Noi, Bangkok, 10700, Thailand
NCT06398548	Impact of Exercise Intensity on Fitness, Extracellular Vesicles, Inflammation, and Metabolism	https://clinicaltrials.gov/study/NCT06398548	CEX	RECRUITING	NO	Exercise Training	OTHER: Control Group|OTHER: Moderate Intensity Continuous Training|OTHER: Heavy Intensity Continuous Training	University of British Columbia		INTERVENTIONAL	2025/3/1	2024/5/3		2024/5/8	ART 115, Kelowna, British Columbia, V1V 1V7, Canada
NCT04221997	Trial With the Treatment of Sertraline in Youth With Generalized, Separation and/or Social Anxiety Disorders.	https://clinicaltrials.gov/study/NCT04221997	EV-SoPRANO	RECRUITING	NO	Anxiety Disorders	DRUG: sertraline	University of Cincinnati	Eunice Kennedy Shriver National Institute of Child Health and Human Development (NICHD)	INTERVENTIONAL	25-Sep	2020/1/9		2024/8/29	University of Cincinnati, Cincinnati, Ohio, 45219, United States
NCT03203512	Fish Oil-derived N-3 Polyunsaturated Fatty Acids and Extracellular Vesicles	https://clinicaltrials.gov/study/NCT03203512	HI-FIVE	COMPLETED	YES	Extracellular Vesicles; Generation and Function	DIETARY_SUPPLEMENT: Fish oil capsules|DIETARY_SUPPLEMENT: High-oleic safflower oil capsules	University of Reading	Biotechnology and Biological Sciences Research Council	INTERVENTIONAL	2021/3/30	2017/6/29	2022/11/7	2022/11/7	University of Reading, Reading, RG6 6AP, United Kingdom
NCT04653610	Sequential Analysis Before and After Treatment Initiation to Unravel the Role of Naturally Occurring Extracellular Vesicles in HIV Infection	https://clinicaltrials.gov/study/NCT04653610	Saturne-HIV	RECRUITING	NO	Hiv		University Hospital, Ghent		OBSERVATIONAL	2027/1/1	2020/12/4		2024/2/8	Ghent University Hospital, Ghent, Oost-Vlaanderen, 9000, Belgium
NCT05424029	Extracellular Vesicles and Particles (EVP) as Biomarkers of Recurrence in Non-Small Cell Lung Cancer	https://clinicaltrials.gov/study/NCT05424029		RECRUITING	NO	Non-Small Cell Lung Cancer		Memorial Sloan Kettering Cancer Center		OBSERVATIONAL	25-Jun	2022/6/21		2024/7/3	Memorial Sloan Kettering Basking Ridge (Consent Only), Basking Ridge, New Jersey, 07920, United States|Memorial Sloan Kettering Monmouth (Consent Only), Middletown, New Jersey, 07748, United States|Memorial Sloan Kettering Bergen (Consent Only), Montvale, New Jersey, 07645, United States|Memorial Sloan Kettering Suffolk - Commack (Consent Only), Commack, New York, 11725, United States|Memorial Sl…
NCT05417048	Clinical Study of Glycosylated Extracellular Vesicles for Early Diagnosis of Breast Cancer	https://clinicaltrials.gov/study/NCT05417048		RECRUITING	NO	Breast Cancer	DIAGNOSTIC_TEST: Blood Sample	Peking University	Beijing Glyexo Gene Technology Co., Ltd.	OBSERVATIONAL	2024/6/15	2022/6/14		2023/2/23	Peking University Cancer Hospital, Beijing, Beijing, 100142, China
NCT06554951	Study of Extracellular Vesicles (EV) in Patients Undergoing CAR-T Cell Therapies	https://clinicaltrials.gov/study/NCT06554951	CARE_24	NOT_YET_RECRUITING	NO	CAR-T Cell Therapy|Extracellular Vesicles	OTHER: Patients who are candidates for CAR-T cell therapy for hematologic malignancy	IRCCS Azienda Ospedaliero-Universitaria di Bologna		OBSERVATIONAL	2026/8/31	2024/8/15		2024/8/15
NCT06051461	Deciphering the Role of Dietary Fatty Acids on Extracellular Vesicles-mediated Intercellular Communication	https://clinicaltrials.gov/study/NCT06051461	DIETEVOME	NOT_YET_RECRUITING	NO	Obesity|Metabolic Syndrome|Metabolic Disorder|Inflammation|Immune System and Related Disorders	DIETARY_SUPPLEMENT: Oral lipid emulsions	University of Seville	Spanish National Research Council	INTERVENTIONAL	2027/9/1	2023/9/25		2023/9/25	University of Seville, Seville, 41009, Spain
NCT05176366	Study of ExoFlo for the Treatment of Medically Refractory Ulcerative Colitis	https://clinicaltrials.gov/study/NCT05176366		ACTIVE_NOT_RECRUITING	NO	Ulcerative Colitis|Inflammatory Bowel Diseases	BIOLOGICAL: ExoFlo	Direct Biologics, LLC		INTERVENTIONAL	2024/12/1	2022/1/4		2024/7/29	Direct Biologics Investigational Site, Los Angeles, California, 90048, United States|Direct Biologics Investigational Site, New York, New York, 10016, United States
NCT03546751	Extracellular microRNA: Biomarkers of Endothelial Dysfunction in Obese Adolescents & Adults With Obstructive Sleep Apnea	https://clinicaltrials.gov/study/NCT03546751		NOT_YET_RECRUITING	NO	Obstructive Sleep Apnea	DEVICE: Continuous Positive Airway Pressure|OTHER: Diet And Exercise	University of California, San Diego		INTERVENTIONAL	2024/12/31	2018/6/6		2018/6/6
NCT05130983	Study of ExoFlo for the Treatment of Medically Refractory Crohn's Disease	https://clinicaltrials.gov/study/NCT05130983		ACTIVE_NOT_RECRUITING	NO	Crohn Disease|Inflammatory Bowel Diseases	BIOLOGICAL: ExoFlo	Direct Biologics, LLC		INTERVENTIONAL	2024/12/1	2021/11/23		2024/7/29	Direct Biologics Investigational Site, Los Angeles, California, 90048, United States|Direct Biologics Investigational Site, New York, New York, 10016, United States
NCT06585865	Strength Training and Resveratrol	https://clinicaltrials.gov/study/NCT06585865	STaR	NOT_YET_RECRUITING	NO	Sarcopenia|Anabolic Resistance		Texas Tech University		INTERVENTIONAL	26-Aug	2024/9/19		2024/9/19
NCT04727593	The Modulatory Role of Internet MBCT on Extracellular Vesicles and Distress in Cancer Patients - Study Protocol	https://clinicaltrials.gov/study/NCT04727593	MINDGAP	RECRUITING	NO	Cancer	BEHAVIORAL: Mindfulness Based Cognitive Therapy (MBCT)|OTHER: Treatment as Usual	Instituto Portugues de Oncologia, Francisco Gentil, Porto	European Commission|University of Coimbra|VTT Technical Research Centre, Finland|University of Oulu|Linnaeus University	INTERVENTIONAL	2024/3/31	2021/1/27		2023/9/5	Instituto Portugu¨ºs de Oncologia do Porto Francisco Gentil, EPE, Porto, 4200-072, Portugal
NCT05191849	Circulating EV Long RNA Profiles in SCLC	https://clinicaltrials.gov/study/NCT05191849		RECRUITING	NO	Small Cell Lung Cancer	DIAGNOSTIC_TEST: Blood sample collection	Fudan University		INTERVENTIONAL	2024/10/25	2022/1/14		2022/1/14	Cancer hospital Fudan University, Shanghai, Shanghai, 200032, China
NCT06326216	Determination of Baseline Levels for Prostate Cancer-Derived Extracellular Vesicles Following Local Treatment of Prostate Cancer	https://clinicaltrials.gov/study/NCT06326216		RECRUITING	NO	Prostate Carcinoma	OTHER: Non-Interventional Study	Mayo Clinic		OBSERVATIONAL	2025/7/1	2024/3/22		2024/8/12	Mayo Clinic in Rochester, Rochester, Minnesota, 55905, United States
NCT05584943	Kinetics of cEVs Over the 24-hour Dosing Interval After Low-dose Aspirin Administration	https://clinicaltrials.gov/study/NCT05584943		COMPLETED	NO	Cardiovascular Diseases|Vesicle		G. d'Annunzio University		OBSERVATIONAL	2017/12/31	2022/10/18		2022/10/18
NCT04852653	A Prospective Feasibility Study Evaluating Extracellular Vesicles Obtained by Liquid Biopsy for Neoadjuvant Treatment Response Assessment in Rectal Cancer	https://clinicaltrials.gov/study/NCT04852653	RECC-EV	RECRUITING	NO	Rectal Cancer|Liquid Biopsy	PROCEDURE: Supplementary blood samples collection during the normal follow up of the patients	University Hospital, Bordeaux		OBSERVATIONAL	25-Mar	2021/4/21		2024/3/20	CHU Bordeaux, Bordeaux, France
NCT04026425	Analysis of Post-exertional Malaise Using a Two-day CPET in People With ME/CFS	https://clinicaltrials.gov/study/NCT04026425		COMPLETED	NO	Myalgic Encephalomyelitis|Chronic Fatigue Syndrome	OTHER: Two-day cardiopulmonary exercise test	Ithaca College	Cornell University|Weill Medical College of Cornell University|Workwell Foundation	INTERVENTIONAL	2023/3/31	2019/7/19		2023/7/7	ID Med, Torrance, California, 90505, United States|Ithaca College, Ithaca, New York, 14850, United States|Weill Cornell Medicine, New York, New York, 10021, United States
NCT05855317	Association Between the Level of EV-TF and the Occurence of Pulmonary Embolism in Patients With ARDS	https://clinicaltrials.gov/study/NCT05855317	THROMBO-EVTF	RECRUITING	NO	Acute Respiratory Distress Syndrome	OTHER: Blood sample	Assistance Publique Hopitaux De Marseille		OBSERVATIONAL	2025/12/31	2023/5/11		2023/11/2	Service M¨¦decine intensive et r¨¦animation, Marseille, 13015, France
NCT04173650	MSC EVs in Dystrophic Epidermolysis Bullosa	https://clinicaltrials.gov/study/NCT04173650		NOT_YET_RECRUITING	NO	Dystrophic Epidermolysis Bullosa	DRUG: AGLE 102	Aegle Therapeutics		INTERVENTIONAL	25-Sep	2019/11/22		2024/4/4
NCT05836883	Study of ExoFlo for the Treatment of Perianal Fistulas	https://clinicaltrials.gov/study/NCT05836883		ACTIVE_NOT_RECRUITING	NO	Perianal Fistula|Crohn's Disease	BIOLOGICAL: ExoFlo|OTHER: Local injection of normal saline	Direct Biologics, LLC		INTERVENTIONAL	24-Dec	2023/5/1		2024/7/29	Direct Biologics Investigational Site, Los Angeles, California, 90048, United States
NCT06609785	Differential Regulation of miRNA and Protein in Human Plasma Extracellular Vesicles by Different Types of Exercise.	https://clinicaltrials.gov/study/NCT06609785		COMPLETED	NO	Diabetes|Exercise|Lifestyle Intervention	BEHAVIORAL: Exercise	West China Hospital		INTERVENTIONAL	2022/9/1	2024/9/24		2024/9/24	Department of Endocrinology and Metabolism, Research Center for Islet Transplantation, West China Hospital, Sichuan University, Chengdu, Sichuan, 610041, China
NCT03228277	Olmutinib Trial in T790M (+) NSCLC Patients Detected by Liquid Biopsy Using BALF Extracellular Vesicular DNA	https://clinicaltrials.gov/study/NCT03228277		COMPLETED	NO	Non Small Cell Lung Cancer	DRUG: Olmutinib	Konkuk University Medical Center	Hanmi Pharmaceutical Company Limited	INTERVENTIONAL	2019/7/31	2017/7/24		2019/8/28	Konkuk University Medical Center, Seoul, 05030, Korea, Republic of
NCT04131712	Mechanisms Underlying Local and Systemic Effects of Massage	https://clinicaltrials.gov/study/NCT04131712		COMPLETED	YES	Muscle Atrophy	OTHER: Massage	Esther Dupont-Versteegden	University of Oklahoma|National Center for Complementary and Integrative Health (NCCIH)	INTERVENTIONAL	2023/6/1	2019/10/18	2024/5/21	2024/5/21	University of Kentucky, Lexington, Kentucky, 40536, United States
NCT04164134	New Strategies to Detect Cancers in Carriers of Mutations in RB1	https://clinicaltrials.gov/study/NCT04164134	NIRBTEST	COMPLETED	NO	Retinoblastoma|Secondary Primary Malignancies After Retinoblastoma	OTHER: blood draw	Amsterdam UMC, location VUmc	University Hospital, Essen|Institut Curie|Ligue contre le cancer, France	OBSERVATIONAL	2023/3/31	2019/11/15		2023/7/25	Institute Curie, Paris, France|University Hospital Essen (UHE), Essen, Germany|Amsterdam UMC, location VUmc, Amsterdam, Netherlands
NCT04913545	The Senstivity and Specificity of Using Salivary miRNAs in Detection of Malignant Transformation of Oral Lesions.	https://clinicaltrials.gov/study/NCT04913545		COMPLETED	NO	Oral Premalignant Lesions	DIAGNOSTIC_TEST: using salivary miRNA (412,512)	Cairo University		OBSERVATIONAL	2020/8/7	2021/6/4		2021/6/9	Dentistry, Cairo, Egypt
NCT05469022	Neoadjuvant Lazertinib Therapy in EGFR-Mutation Positive Lung Adenocarcinoma Detected by BALF Liquid Biopsy	https://clinicaltrials.gov/study/NCT05469022		RECRUITING	NO	Non Small Cell Lung Cancer	DRUG: Neoadjuvant lazertinib	Konkuk University Medical Center	Yuhan Corporation	INTERVENTIONAL	2027/5/19	2022/7/21		2022/7/21	Konkuk University Medical Center, Seoul, 05030, Korea, Republic of
NCT06257823	Vascular Cognitive Decline and Dementia	https://clinicaltrials.gov/study/NCT06257823	ENIGMA	RECRUITING	NO	Ischemic Stroke|Transient Ischemic Attack	OTHER: No intervention	Aarhus University Hospital	University of Aarhus	OBSERVATIONAL	2025/6/1	2024/2/14		2024/2/14	Aarhus University Hospital, Aarhus, 8000, Denmark
NCT04664738	PEP on a Skin Graft Donor Site Wound	https://clinicaltrials.gov/study/NCT04664738		ACTIVE_NOT_RECRUITING	NO	Skin Graft	BIOLOGICAL: 10% PEP|DRUG: TISSEEL|BIOLOGICAL: 20% PEP	Rion Inc.	ProPharma	INTERVENTIONAL	2024/2/2	2020/12/11		2023/9/8	International Research Partners, Doral, Florida, 33122, United States|Mayo Clinic in Rochester, Rochester, Minnesota, 55905, United States
NCT06431152	Intra-articular Injection of UC-MSC Exosome in Knee Osteoarthritis	https://clinicaltrials.gov/study/NCT06431152	EXO-OA01	RECRUITING	NO	Osteo Arthritis Knee	BIOLOGICAL: UC-MSC sEV	Universidad de los Andes, Chile		INTERVENTIONAL	2025/12/31	2024/5/28		2024/5/29	Clinica Universidad de los Andes, Santiago, Las Condes, 2501, Chile
NCT05808400	Safety and Efficacy of Umbilical Cord Mesenchymal Stem Cell Exosomes in Treating Chronic Cough After COVID-19	https://clinicaltrials.gov/study/NCT05808400		RECRUITING	NO	Long COVID-19 Syndrome	BIOLOGICAL: MSC-derived exosomes	Huazhong University of Science and Technology	REGEN-¦ÁGEEK (SHENZHEN) MEDICAL TECHNOLOGY CO., LTD.	INTERVENTIONAL	2025/2/15	2023/4/11		2023/4/14	Huazhong University of Science and Technology Union Shenzhen Hospital, Shenzhen, Guangdong, 518052, China
NCT04500769	Training Induced Muscle Exosome Release	https://clinicaltrials.gov/study/NCT04500769	TIMER	COMPLETED	YES	Metabolism	BEHAVIORAL: Acute Resistance Exercise	John McCarthy	National Institute of Diabetes and Digestive and Kidney Diseases (NIDDK)	INTERVENTIONAL	2022/11/30	2020/8/5	2024/1/17	2024/1/17	University of Kentucky, Lexington, Kentucky, 40536, United States
NCT04223622	Effects of ASC Secretome on Human Osteochondral Explants	https://clinicaltrials.gov/study/NCT04223622	ASC-OA	RECRUITING	NO	Osteoarthritis	BIOLOGICAL: ASC secretome	I.R.C.C.S Ospedale Galeazzi-Sant'Ambrogio		OBSERVATIONAL	24-Dec	2020/1/10		2024/2/8	IRCCS Istituto Ortopedico Galeazzi, Milano, MI, 20161, Italy
NCT06442709	Combined Anti-IL6R and Anticoagulation Therapy in Advanced NPC Patients	https://clinicaltrials.gov/study/NCT06442709		ACTIVE_NOT_RECRUITING	NO	Nasopharyngeal Carcinoma	DRUG: Tocilizumab Asprin|OTHER: Placebo	Affiliated Hospital of Nantong University		INTERVENTIONAL	2024/7/1	2024/6/4		2024/6/4	Bo You, Nantong, Jiangsu, 226000, China
NCT05228899	Zofin to Treat COVID-19 Long Haulers	https://clinicaltrials.gov/study/NCT05228899		COMPLETED	NO	COVID-19	DRUG: Zofin|OTHER: Placebo	ZEO ScientifiX, Inc.		INTERVENTIONAL	2023/10/18	2022/2/8		2023/11/1	NewportNativeMD, Newport Beach, California, 92663, United States|Assuta Family Medical Group, North Hollywood, California, 91606, United States|Innovation Clinical Trials, Miami, Florida, 33157, United States|United Memorial Medical Center, Houston, Texas, 77091, United States
NCT05475418	Pilot Study of Human Adipose Tissue Derived Exosomes Promoting Wound Healing	https://clinicaltrials.gov/study/NCT05475418		COMPLETED	NO	Wounds and Injuries	PROCEDURE: Adipose tissue derived exosomes	Shanghai Ninth People's Hospital Affiliated to Shanghai Jiao Tong University		INTERVENTIONAL	2023/10/15	2022/7/26		2023/10/19	Shanghai Ninth People's Hospital, Shanghai, Shanghai, China
NCT03381482	Ectosomes, New Biomarkers of Tau Pathology?	https://clinicaltrials.gov/study/NCT03381482	ECTAUSOME	RECRUITING	NO	Alzheimer Disease	DIAGNOSTIC_TEST: CSF drawing during spinal anaesthesia|DIAGNOSTIC_TEST: Fasting blood sample|DIAGNOSTIC_TEST: Lumbar puncture	University Hospital, Lille		OBSERVATIONAL	23-Dec	2017/12/22		2023/2/8	H?pital Roger Salengro, CHRU, Lille, France
NCT05625529	ExoLuminate Study for Early Detection of Pancreatic Cancer	https://clinicaltrials.gov/study/NCT05625529		RECRUITING	NO	Pancreas Cancer|Exosomes|Extracellular Vesicles|Pancreatic Neoplasms		Biological Dynamics	Medical College of Wisconsin|Dana-Farber Cancer Institute	OBSERVATIONAL	2027/1/1	2022/11/23		2023/11/28	University of California, San Diego, La Jolla, California, 92093, United States|Biological Dynamics, San Diego, California, 92121, United States|Saint John's Cancer Institute at Providence Saint John's Health Center, Santa Monica, California, 90404, United States|Dr. Lomis Comprehensive Surgical Center, Van Nuys, California, 91405, United States|MedStar Health Research Institute, Washington, Dist…
NCT06539273	Exosome Treatment in Androgenetic Alopecia	https://clinicaltrials.gov/study/NCT06539273		COMPLETED	NO	Androgenetic Alopecia|Exosomes	DRUG: Exosome Complex, RNA	Yeditepe University Hospital		INTERVENTIONAL	2024/5/5	2024/8/6		2024/8/6	Yeditepe University Kozyatagi Hospital, Istanbul, Atasehir, 34752, Turkey
NCT05530330	Markers of Platelet Activation foR Identification of Late Onset Sepsis in Preterm Infants	https://clinicaltrials.gov/study/NCT05530330	PARENT	RECRUITING	NO	Late-Onset Neonatal Sepsis|Necrotising Enterocolitis|Culture Negative Neonatal Sepsis	DIAGNOSTIC_TEST: Platelet/Endothelial proteomics	University College Dublin	The Rotunda Hospital|National Maternity Hospital, Ireland|Wellcome Trust|Health Research Board, Ireland	OBSERVATIONAL	2025/7/14	2022/9/7		2023/12/4	The National Maternity Hospital, Dublin, D2, Ireland|The Rotunda Hospital, Dublin, Ireland
NCT06279741	Safety and Efficacy of MSC-EVs in the Prevention of BPD in Extremely Preterm Infants	https://clinicaltrials.gov/study/NCT06279741	EVENEW	RECRUITING	NO	Bronchopulmonary Dysplasia	BIOLOGICAL: Endotracheopulmonary Instillation, Suspension	EXO Biologics S.A.		INTERVENTIONAL	2029/12/31	2024/2/28		2024/9/19	Cliniques Universitaires Saint-Luc (UCLouvain), Brussels, 1200, Belgium|ISPPC CHU Charleroi, Charleroi, 6000, Belgium|Clinique CHC Montl¨¦gia, Li¨¨ge, 4000, Belgium|AOU Careggi, Florence, Italy|IRCCS Instituto Giannina Gaslini, Genova, Italy|Fondazione IRCCS Ca' Granda Ospedale Maggiore Policlinico, Milan, Italy|AOU Policlinico di Modena, Modena, Italy|Unit¨¤ di Fase I della UOC Terapia Intensiva…
NCT06334653	Exercise-regulated Organ Crosstalk, Influence of IL-6	https://clinicaltrials.gov/study/NCT06334653	EVEX	NOT_YET_RECRUITING	NO	Healthy Volunteers Only|Energy Metabolism	OTHER: exercise	Helga Ellingsgaard		INTERVENTIONAL	2024/11/1	2024/3/28		2024/4/9	Rigshospitalet, Copenhagen, Capital Region, 2100, Denmark
NCT06558019	Exosome-based OCS Scores for Predicting Ovarian Cancer Recurrence	https://clinicaltrials.gov/study/NCT06558019		NOT_YET_RECRUITING	NO	Ovarian Cancer		Lei Li		OBSERVATIONAL	2026/12/31	2024/8/16		2024/8/16	Peking Union Medical College Hospital, Beijing, Beijing, China
NCT05523011	Safety and Tolerability Study of MSC Exosome Ointment	https://clinicaltrials.gov/study/NCT05523011		COMPLETED	NO	Psoriasis	DRUG: Exosome ointment	Paracrine Therapeutics Dermatology Pte. Ltd.	National University Hospital, Singapore	INTERVENTIONAL	2022/4/5	2022/8/31		2022/8/31	National University Hospital, Singapore, 119074, Singapore
NCT04578223	Platelet Reactivity and Treatment With Prostacyclin Analogues in Pulmonary Arterial Hypertension	https://clinicaltrials.gov/study/NCT04578223	PAPAYA	COMPLETED	NO	Pulmonary Hypertension		Medical University of Warsaw	European Health Centre Otwock	OBSERVATIONAL	2020/9/23	2020/10/8		2020/10/9	Department of Pulmonary Circulation, Thromboembolic Diseases and Cardiology, Centre of Postgraduate Education Medical, European Health Centre Otwock, Warsaw, Poland
NCT05682222	Evaluation of the Immunopharmacology of EDP1815 and EDP2939	https://clinicaltrials.gov/study/NCT05682222		COMPLETED	NO	KLH and Imiquimod Induced Skin Inflammation in Healthy Volunteers	DRUG: EDP1815|DRUG: EDP2939|DRUG: Placebo oral capsule	Evelo Biosciences, Inc.		INTERVENTIONAL	2022/10/14	2023/1/12		2023/5/19	Centre for Human Drug Research, Leiden, 2333 CL, Netherlands
NCT03634098	Identification and Validation of Noninvasive Biomarkers of the Diagnosis and Severity of NASH in Type 2 Diabetics	https://clinicaltrials.gov/study/NCT03634098	Quid-Nash	COMPLETED	NO	Type2 Diabetes	DEVICE: new quantitative imaging techniques with contast products|DIAGNOSTIC_TEST: blood sample|DIAGNOSTIC_TEST: second generation tests	Assistance Publique - H?pitaux de Paris		INTERVENTIONAL	2022/9/30	2018/8/16		2022/12/8	H?pital Beaujon, Clichy, France
NCT06545175	Intracochlear Application of VSF1.01 for the Reduction of Cochlear Implant Surgery Related Trauma	https://clinicaltrials.gov/study/NCT06545175	ESCRT	NOT_YET_RECRUITING	NO	Hearing Loss	DRUG: Intracochlear application of VSF1.01	Hannover Medical School		INTERVENTIONAL	26-Jun	2024/8/9		2024/8/9
NCT06607900	HUC-MSC-sEV-001 Nasal Drops for Neurodegenerative Diseases	https://clinicaltrials.gov/study/NCT06607900		NOT_YET_RECRUITING	NO	Alzheimer Disease|Parkinson Disease|Lewy Body Dementia|Multiple System Atrophy|Fronto-temporal Dementia	DRUG: hUC-MSC-sEV-001 nasal drops	Xuanwu Hospital, Beijing		INTERVENTIONAL	2028/8/31	2024/9/23		2024/9/25	Xuanwu Hospital, Capital Medical University, Beijing, Beijing, 100053, China
NCT05902065	Effect of a Progressive Treadmill Training Protocol for Parkinson's Disease	https://clinicaltrials.gov/study/NCT05902065		RECRUITING	NO	Parkinson Disease|Gait, Festinating|Fall Due to Loss of Equilibrium|Gait, Unsteady|Gait, Shuffling	DEVICE: AVR Treadmill training with C-Mill|DEVICE: Conventional Treadmill training with C-Mill	University of Florence	Fondazione Don Carlo Gnocchi Onlus	INTERVENTIONAL	2023/12/31	2023/6/13		2023/6/13	IRCCS Fondazione Don Gnocchi Firenze, Florence, 50100, Italy
NCT06536686	Silent Myocardial Ischemia in Patients Undergoing Non-oncological Abdominal Surgeries	https://clinicaltrials.gov/study/NCT06536686		RECRUITING	NO	Silent Myocardial Ischemia|Acute Myocardial Infarction	GENETIC: Silent myocardial ischemia, STEMI	University Medical Centre Ljubljana	University of Ljubljana	OBSERVATIONAL	2025/12/1	2024/8/5		2024/8/5	UMC Ljubljana, Ljubljana, 1000, Slovenia
NCT06382233	The PRO-FUTURE Project	https://clinicaltrials.gov/study/NCT06382233	PRO-FUTURE	RECRUITING	NO	Ureteropelvic Junction Obstruction|Chronic Kidney Diseases	DIAGNOSTIC_TEST: Identification of Diagnostic Biomarkers	University of Campania "Luigi Vanvitelli"	University of Milan|A.O.R.N. Santobono-Pausilipon|University of Modena and Reggio Emilia|Fondazione IRCCS Ca' Granda, Ospedale Maggiore Policlinico	OBSERVATIONAL	2028/1/30	2024/4/24		2024/4/30	Univerist¨¤ degli Studi della Campania Luigi Vanvitelli, Naples, Campania, 80138, Italy|Department of Clinical Sciences and Community Health, University of Milano, Milan, Italy|Fondazione IRCCS Ca' Granda-Ospedale Maggiore Policlinico, Milan, Italy|Obstetrics and Gynecology Unit, University of Modena and Reggio Emilia, Modena, Italy|AORN Santobono-Pausilipon, Naples, Italy
NCT06463132	Phase 1b Clinical Trial to Evaluate PEP and EUFLEXXA for Knee Osteoarthritis (KOA)	https://clinicaltrials.gov/study/NCT06463132		NOT_YET_RECRUITING	NO	Knee Osteoarthritis	COMBINATION_PRODUCT: PEP/Euflexxa|DRUG: PEP	Rion Inc.	Caidya Clinical Research Organization	INTERVENTIONAL	2025/11/1	2024/6/17		2024/6/17	Mayo Clinic in Rochester, Rochester, Minnesota, 55905, United States
NCT06395246	Circulating Microvesicles Regulating Metabolic Homeostasis in Obesity After Caloric Restriction Programs	https://clinicaltrials.gov/study/NCT06395246	TREV	NOT_YET_RECRUITING	NO	Obesity	BEHAVIORAL: Active Comparator: Continuous calorie restriction|BEHAVIORAL: eTRE	Institut Investigacio Sanitaria Pere Virgili		INTERVENTIONAL	2024/12/20	2024/5/2		2024/5/2
NCT06064123	Biomarkers for Diagnosis, Prognosis, and Targeted Therapy After Heart Transplantation	https://clinicaltrials.gov/study/NCT06064123	EMBIO	RECRUITING	NO	Heart Transplant Rejection	DIAGNOSTIC_TEST: Cell-free DNA	Helsinki University Central Hospital		OBSERVATIONAL	2025/12/31	2023/10/3		2023/10/3	Helsinki University Hospital, Helsinki, Uusimaa, 00029, Finland
NCT05402748	Safety and Efficacy of Injection of Human Placenta Mesenchymal Stem Cells Derived Exosomes for Treatment of Complex Anal Fistula	https://clinicaltrials.gov/study/NCT05402748		RECRUITING	NO	Fistula Perianal	OTHER: placenta-MSCs derived exosomes	Tehran University of Medical Sciences		INTERVENTIONAL	2023/3/22	2022/6/2		2022/11/2	Division of Colorectal Surgery, Department of Surgery, Tehran University of Medical Sciences, Tehran, Iran, Tehran, 1419733141, Iran, Islamic Republic of
NCT06046131	Clinical, Genetic and Environmental Determinants of Prostate Cancer Progression.	https://clinicaltrials.gov/study/NCT06046131	KP-CARAIBES	RECRUITING	NO	Prostatic Neoplasm|Adenocarcinoma|Neoplasm Recurrence|Neoplasm Metastasis	OTHER: Standard care	Centre Hospitalier Universitaire de Pointe-a-Pitre	Institut National de la Sant¨¦ Et de la Recherche M¨¦dicale, France	INTERVENTIONAL	2039/2/28	2023/9/21		2023/9/21	CHU of Rennes, Rennes, Ille-et-Vilaine, 35000, France|CHU of Guadeloupe, Pointe-¨¤-Pitre, 97159, Guadeloupe
NCT06572852	Next-Generation Endometriosis Diagnostics Through Comprehensive Multi-Dimensional Analysis	https://clinicaltrials.gov/study/NCT06572852	AdEnd	NOT_YET_RECRUITING	NO	Endometriosis|Adenomyosis	OTHER: No intervention	IRCCS San Raffaele	AUO Renato Dulbecco	OBSERVATIONAL	2026/8/30	2024/8/27		2024/9/4	IRCCS San Raffaele Hospital, Milan, MI, 20132, Italy|Azienda Ospedaliero Universitaria Renato Dulbecco di Catanzaro, Catanzaro, 88100, Italy
NCT03503461	Major Activation Of NCC in Graft Urinary Exosomes	https://clinicaltrials.gov/study/NCT03503461	MANGUE	COMPLETED	NO	Kidney Transplantation	OTHER: exosomes analysis	University Hospital, Bordeaux	Institut National de la Sant¨¦ Et de la Recherche M¨¦dicale, France	OBSERVATIONAL	2018/8/31	2018/4/19		2018/11/14	Hopital Pellegrin - Service N¨¦phrologie, transplantation, dialyse et aph¨¦r¨¨se, Bordeaux, 33000, France|Hopital Felix Guyon - Service d'Explorations Fonctionnelles R¨¦nales, Saint-Denis, 97400, R¨¦union
NCT05871463	Effect of Mesenchymal Stem Cells-derived Exosomes in Decompensated Liver Cirrhosis	https://clinicaltrials.gov/study/NCT05871463		RECRUITING	NO	Decompensated Liver Cirrhosis	BIOLOGICAL: MSC-derived exosomes	Research Institute for Gastroenterology and Liver Diseases (RIGLD)		INTERVENTIONAL	2023/12/11	2023/5/23		2023/5/23	Research Institute of Gastroenterology & Liver Diseases, Tehran, 1985714711, Iran, Islamic Republic of
NCT04276987	A Pilot Clinical Study on Inhalation of Mesenchymal Stem Cells Exosomes Treating Severe Novel Coronavirus Pneumonia	https://clinicaltrials.gov/study/NCT04276987		COMPLETED	NO	Coronavirus	BIOLOGICAL: MSCs-derived exosomes	Ruijin Hospital	Shanghai Public Health Clinical Center|Wuhan Jinyintan Hospital, Wuhan, China|Shanghai AbelZeta Ltd.	INTERVENTIONAL	2020/7/31	2020/2/19		2020/9/7	Ruijin Hospital Shanghai Jiao Tong University School of Medicine, Shanghai, Shanghai, 200025, China
NCT04356300	Exosome of Mesenchymal Stem Cells for Multiple Organ Dysfuntion Syndrome After Surgical Repaire of Acute Type A Aortic Dissection	https://clinicaltrials.gov/study/NCT04356300		NOT_YET_RECRUITING	NO	Multiple Organ Failure	BIOLOGICAL: Exosome of MSC	Fujian Medical University		INTERVENTIONAL	2030/9/1	2020/4/22		2020/5/6
NCT06466850	Mesenchymal Stem Cells Derived Exosomes in Osteoarthritis Patients	https://clinicaltrials.gov/study/NCT06466850		RECRUITING	NO	Osteoarthritis, Knee	BIOLOGICAL: Exosome	Isfahan University of Medical Sciences		INTERVENTIONAL	2025/1/25	2024/6/20		2024/6/20	Leila Dehghani, Isfahan, Iran, Islamic Republic of
NCT06571799	Study Evaluating the Efficacy and Safety of BENEV Exosome Regenerative Complex+ for Self-perceived Thinning Hair	https://clinicaltrials.gov/study/NCT06571799		NOT_YET_RECRUITING	NO	Thinning Hair	OTHER: BENEV Exosome Regenerative Complex+	Ablon Skin Institute Research Center	Benev Company, Inc.	INTERVENTIONAL	25-Sep	2024/8/26		2024/8/26	Ablon Skin Institute & Research Center, Manhattan Beach, California, 90266, United States
NCT05669144	Co-transplantation of Mesenchymal Stem Cell Derived Exosomes and Autologous Mitochondria for Patients Candidate for CABG Surgery	https://clinicaltrials.gov/study/NCT05669144		RECRUITING	NO	Myocardial Infarction|Myocardial Ischemia|Myocardial Stunning	BIOLOGICAL: mitochondria and MSC-derived exosomes	Tehran University of Medical Sciences		INTERVENTIONAL	2024/9/20	2022/12/30		2022/12/30	Tehran University of Medical Sciences, Tehran, 1411713138, Iran, Islamic Republic of
NCT05947747	Safety and Efficacy of EXO-CD24 in Preventing Clinical Deterioration in Patients With Mild-Moderate ARDS	https://clinicaltrials.gov/study/NCT05947747		RECRUITING	NO	ARDS	DRUG: EXO-CD24|OTHER: Placebo	Nano24med		INTERVENTIONAL	2025/12/20	2023/7/17		2023/7/27	Tel-Aviv Sourasky Medical Center, Tel-Aviv, 64239, Israel
NCT06482541	Efficacy and Safety Of AGE ZERO? EXOSOMES To Treat Men and Women With Androgenetic Alopecia	https://clinicaltrials.gov/study/NCT06482541		NOT_YET_RECRUITING	NO	Androgenetic Alopecia	COMBINATION_PRODUCT: 5 billion exosomes and saline solution microneedling|COMBINATION_PRODUCT: 50 billion exosomes and saline solution microneedling	Levit Dermatology	ResilielleTM Age ZeroTM Exosomes|Dorisca Research Consulting, LLC	INTERVENTIONAL	25-Aug	2024/7/1		2024/7/16	Levit Dermatology, Brooklyn, New York, 11235, United States
NCT06279039	Clinical Observation of Exosomes in Patients After Q-switched Laser Surgery	https://clinicaltrials.gov/study/NCT06279039		RECRUITING	NO	Exosome|Skin Regeneration|Laser	DRUG: Exosome liquid dressing	Nanjing First Hospital, Nanjing Medical University		INTERVENTIONAL	2024/12/31	2024/2/26		2024/2/26	Jie Dai, Nanjing, Jiangsu, 210006, China
NCT05955521	Exosome as the Prognostic and Predictive Biomarker in EBC Patients	https://clinicaltrials.gov/study/NCT05955521		ACTIVE_NOT_RECRUITING	NO	Triple Negative Breast Cancer|HER2-positive Breast Cancer	PROCEDURE: exosome and ctDNA evaluation	Samsung Medical Center		INTERVENTIONAL	2028/7/1	2023/7/21		2023/7/21	Ji-Yeon Kim, Seoul, 06351, Korea, Republic of
NCT06568653	Human Placenta Mesenchymal Stem Cells Derived Exosomes Injection for Treatment of Complex Anal Fistula	https://clinicaltrials.gov/study/NCT06568653		NOT_YET_RECRUITING	NO	Fistula Perianal	PROCEDURE: exosome|PROCEDURE: routine conventional fistulotomy	Tehran University of Medical Sciences		INTERVENTIONAL	2025/2/15	2024/8/23		2024/8/23
NCT06536712	Effects of Exosome Adminstration in Preventing Early Leakage in Rectal Cancer Patients Undergoing Low Anterior Resection	https://clinicaltrials.gov/study/NCT06536712		NOT_YET_RECRUITING	NO	Rectal Cancer	BIOLOGICAL: Mesenchymal Stem Cells Derived Exosomes|OTHER: Placebo	Tehran University of Medical Sciences		INTERVENTIONAL	24-Dec	2024/8/5		2024/8/5	Division of Colorectal Surgery, Department of Surgery, Tehran University of Medical Sciences, Tehran, Iran, Tehran, 1419733141, Iran, Islamic Republic of
NCT06502847	The Role of Breastmilk and Serum Exosomes in Neonatal Jaundice Due to ABO Incompatibility	https://clinicaltrials.gov/study/NCT06502847		NOT_YET_RECRUITING	NO	Neonatal Jaundice From Other Specified Causes|ABO Incompatibility|ABO Hemolytic Disease	OTHER: Exosome profile study	Kanuni Sultan Suleyman Training and Research Hospital		OBSERVATIONAL	2025/8/1	2024/7/16		2024/7/17
NCT06429033	Purified Exosome Product (PEP) Injected Into the Hypodermis	https://clinicaltrials.gov/study/NCT06429033	PEP	NOT_YET_RECRUITING	NO	Safety	DRUG: Purified Exosome Product (PEP)	Clinical Testing of Beverly Hills		INTERVENTIONAL	2025/12/31	2024/5/24		2024/5/28
NCT05043181	Exosome-based Nanoplatform for Ldlr mRNA Delivery in FH	https://clinicaltrials.gov/study/NCT05043181	ENDFH	NOT_YET_RECRUITING	NO	Familial Hypercholesterolemia	BIOLOGICAL: Low Density Lipoprotein Receptor mRNA Exosomes	Tang-Du Hospital	Air Force Military Medical University, China	INTERVENTIONAL	26-Dec	2021/9/14		2021/9/14	Tangdu Hospital, Air Force Medical University, Xi'an, Shannxi, 710038, China
NCT05490173	The Pilot Experimental Study of the Neuroprotective Effects of Exosomes in Extremely Low Birth Weight Infants	https://clinicaltrials.gov/study/NCT05490173		NOT_YET_RECRUITING	NO	Premature Birth|Extreme Prematurity|Preterm Intraventricular Hemorrhage|Hypoxia-Ischemia, Cerebral|Neurodevelopmental Disorders	OTHER: Exosomes derived from mesenchymal stromal cells (MSCs)	Federal State Budget Institution Research Center for Obstetrics, Gynecology and Perinatology Ministry of Healthcare		INTERVENTIONAL	2026/12/28	2022/8/5		2022/9/28	Federal State Budget Institution Research Center for Obstetrics, Gynecology and Perinatology Ministry of Healthcare, Moscow, 117997, Russian Federation
NCT06138210	The Effect of GD-iExo-003 in Acute Ischemic Stroke	https://clinicaltrials.gov/study/NCT06138210	ExoCURE	RECRUITING	NO	Acute Ischemic Stroke	DRUG: exosomes derived from human induced pluripotent stem cell for injection|DRUG: a placebo of exosomes derived from human induced pluripotent stem cell for injection	Xuanwu Hospital, Beijing	Guidon Pharmaceutics Ltd.	INTERVENTIONAL	2025/8/30	2023/11/18		2024/5/29	Xuanwu Hospital, Capital Medical University, Beijing, 100053, China
NCT06543667	Limbal Stem Cell Derived Exosome (LSC-Exo) Eye Drop for Treatment of Dry Eye	https://clinicaltrials.gov/study/NCT06543667	EXOIUMS	RECRUITING	NO	Dry Eye Syndromes	BIOLOGICAL: Limbal Stem Cell Derived Exosomes Eye Drop	Iran University of Medical Sciences		INTERVENTIONAL	2025/4/1	2024/8/9		2024/8/14	Moheb Kowsar Hospital, Tehran, Iran, Islamic Republic of
NCT04849429	Intra-discal Injection of Platelet-rich Plasma (PRP) Enriched With Exosomes in Chronic Low Back Pain	https://clinicaltrials.gov/study/NCT04849429		COMPLETED	NO	Chronic Low Back Pain|Degenerative Disc Disease	BIOLOGICAL: Platelet rich plasma (PRP) with exosomes|DRUG: Normal Saline	Dr. Himanshu Bansal Foundation		INTERVENTIONAL	2022/7/25	2021/4/19		2022/8/2	Anupam Hospital, Rudrapur, Uttarakhand, 263153, India|Mother Cell Spinal Injury and Stem Cell Research, Anupam Hospital, Rudrapur, Uttarakhand, 263153, India
NCT03608631	iExosomes in Treating Participants With Metastatic Pancreas Cancer With KrasG12D Mutation	https://clinicaltrials.gov/study/NCT03608631		ACTIVE_NOT_RECRUITING	NO	KRAS NP_004976.2:p.G12D|Metastatic Pancreatic Adenocarcinoma|Pancreatic Ductal Adenocarcinoma|Stage IV Pancreatic Cancer AJCC v8	DRUG: Mesenchymal Stromal Cells-derived Exosomes with KRAS G12D siRNA	M.D. Anderson Cancer Center		INTERVENTIONAL	2025/4/30	2018/8/1		2024/4/11	M D Anderson Cancer Center, Houston, Texas, 77030, United States
NCT05191381	Immune Modulation by Exosomes in COVID-19	https://clinicaltrials.gov/study/NCT05191381	IMECOV19	RECRUITING	NO	COVID-19|Critical Illness|Hypercytokinemia|Lung Fibrosis	BIOLOGICAL: Application of exosomes in a whole blood assay	University of Ulm		OBSERVATIONAL	2026/12/31	2022/1/13		2024/1/17	Ulm University Hospital, Clinic of Anesthesiology and Intensive Care Medicine, Ulm, 89070, Germany
NCT01294072	Study Investigating the Ability of Plant Exosomes to Deliver Curcumin to Normal and Colon Cancer Tissue	https://clinicaltrials.gov/study/NCT01294072		RECRUITING	NO	Colon Cancer	DIETARY_SUPPLEMENT: curcumin|DIETARY_SUPPLEMENT: Curcumin conjugated with plant exosomes|OTHER: No intervention	University of Louisville		INTERVENTIONAL	24-Nov	2011/2/11		2023/12/20	University of Louisville Hospital, Louisville, Kentucky, 40202, United States
NCT06388967	Pancreatic Cancer Detection Consortium	https://clinicaltrials.gov/study/NCT06388967	PCDC	RECRUITING	NO	Pancreatic Cancer|Pancreatic Carcinoma|Pancreatic Adenocarcinoma|Pancreatic Ductal Adenocarcinoma|Pancreatic Neoplasms|Pancreatic Cancer Stage I|Pancreatic Cancer Stage|Pancreatic Cancer Resectable|Pancreatic Cancer Stage 0|Pancreatic Cancer Stage II|Pancreatic Cancer Stage III|Pancreatic Cancer, Adult|Pancreatic Cancer Non-resectable	DIAGNOSTIC_TEST: PANcreatic cancer Exosome Early detectiON (PANXEON)	City of Hope Medical Center		OBSERVATIONAL	2025/11/21	2024/4/29		2024/4/29	Translational Genomics Research Institute, Phoenix, Arizona, 85004, United States|Honorhealth, Scottsdale, Arizona, 85258, United States|City of Hope Medical Center, Monrovia, California, 91016, United States|Hoag Center, Newport Beach, California, 92663, United States|OSF HealthCare, Peoria, Illinois, 61637, United States|Ochsner Medical Center, Jefferson, Louisiana, 70121, United States|Atlanti…
NCT06391307	The Role of Mesenchymal Stem Cell and Exosome in Treating Pilonidal Sinus Disease in Children	https://clinicaltrials.gov/study/NCT06391307		RECRUITING	NO	Pilonidal Sinus|Pilonidal Disease	OTHER: Crystallized phenol|BIOLOGICAL: Crystallized phenol + Exosome|BIOLOGICAL: Crystallized phenol + Stem Cell|BIOLOGICAL: Crystallized phenol + Exosome + Stem Cell	Mustafa Azizo?lu	Necmi Kad?o?lu Hospital	INTERVENTIONAL	2024/12/30	2024/4/30		2024/5/14	Mustafa Azizo?lu, Istanbul, 34430, Turkey
NCT06298682	Characterization of Exosomes Platelets-released	https://clinicaltrials.gov/study/NCT06298682	EXOPLT	RECRUITING	NO	Platelet Thrombus		Centro Cardiologico Monzino	Fondazione IRCCS Ca' Granda, Ospedale Maggiore Policlinico	OBSERVATIONAL	2027/7/7	2024/3/7		2024/3/12	Fondazione IRCCS Ca' Granda Ospedale Maggiore Policlinico, Milan, Italy
NCT06239207	Efficacy and Safety of Exosomes Versus Platelet Rich Plasma in Patients of Androgenetic Alopecia	https://clinicaltrials.gov/study/NCT06239207		RECRUITING	NO	Androgenetic Alopecia	BIOLOGICAL: Exosomes GFC CELL EXO SCALP KIT (Leuco Exo 97%)|BIOLOGICAL: Platelet Rich Plasma	Services Hospital, Lahore		INTERVENTIONAL	2024/7/21	2024/2/2		2024/5/1	Services Hospital, Lahore, Punjab, 56000, Pakistan
NCT05616234	Exercise-induced Changes in Exosomes	https://clinicaltrials.gov/study/NCT05616234		COMPLETED	NO	Exosomes|Connective Tissue|Exercise	PROCEDURE: Resistance Exercise	University of California, Davis		INTERVENTIONAL	2023/2/17	2022/11/15		2023/6/15	Hickey Laboratory, Davis, California, 95616, United States
NCT06342427	Stomach Cancer Exosome-based Detection	https://clinicaltrials.gov/study/NCT06342427	DESTINEX	COMPLETED	NO	Gastric Cancer|Gastric Adenocarcinoma|Gastric Cancer Stage|Gastric Neoplasm|Gastric Lesion|Gastric Cancer in Situ|Gastric Cancer Stage IV|Gastric Cancer Stage IIIB|Gastric Cancer Stage III|Gastric Cancer Stage IB|Gastric Cancer Stage IA|Gastric Cancer, Stage 0|Gastric Cancer Stage IIIA|Gastric Cancer Stage II|Gastric Cancer TNM Staging|Gastric Cancer Metastatic to Lung|Gastric Cancer Metastatic t…	DIAGNOSTIC_TEST: DESTINEX	City of Hope Medical Center		OBSERVATIONAL	2024/6/15	2024/4/2		2024/7/8	City of Hope Medical Center, Duarte, California, 91010, United States|Nagoya University, Nagoya, Japan|Mie University, Tsu, Japan
NCT04313647	A Tolerance Clinical Study on Aerosol Inhalation of Mesenchymal Stem Cells Exosomes In Healthy Volunteers	https://clinicaltrials.gov/study/NCT04313647		COMPLETED	YES	Healthy	BIOLOGICAL: 1X level of MSCs-Exo|BIOLOGICAL: 2X level of MSCs-Exo|BIOLOGICAL: 4X level of MSCs-Exo|BIOLOGICAL: 6X level of MSCs-Exo|BIOLOGICAL: 8X level of MSCs-Exo	Ruijin Hospital	Shanghai AbelZeta Ltd.	INTERVENTIONAL	2020/7/31	2020/3/18	2021/8/4	2021/8/4	Ruijin Hospital Shanghai Jiao Tong University School of Medicine, Shanghai, Shanghai, 200025, China
NCT05813379	Mesenchymal Stem Cells Derived Exosomes in Skin Rejuvenation	https://clinicaltrials.gov/study/NCT05813379		RECRUITING	NO	Anti Aging	COMBINATION_PRODUCT: exosime injection	Isfahan University of Medical Sciences		INTERVENTIONAL	2023/8/30	2023/4/14		2023/4/14	Isfahan University of Medical Sciences, Isfahan, 81745319, Iran, Islamic Republic of
NCT04879810	Plant Exosomes +/- Curcumin to Abrogate Symptoms of Inflammatory Bowel Disease	https://clinicaltrials.gov/study/NCT04879810		COMPLETED	NO	Irritable Bowel Disease	PROCEDURE: Sigmoidoscopy and biopsy, blood work	University of Louisville		INTERVENTIONAL	2022/8/2	2021/5/10		2022/11/3	University of Louisville, Louisville, Kentucky, 40292, United States
NCT03800121	Study of Exosomes in Monitoring Patients With Sarcoma (EXOSARC)	https://clinicaltrials.gov/study/NCT03800121	EXOSARC	RECRUITING	NO	Sarcoma	BIOLOGICAL: Blood samples	Centre Georges Francois Leclerc		OBSERVATIONAL	2025/11/19	2019/1/11		2023/12/15	CHU de Besan?on, Besan?on, 25000, France|Centre Georges Fran?ois Leclerc, Dijon, 21000, France|CHU de Poitiers, Poitiers, 86000, France
NCT06245746	UCMSC-Exo for Chemotherapy-induced Myelosuppression in Acute Myeloid Leukemia	https://clinicaltrials.gov/study/NCT06245746		NOT_YET_RECRUITING	NO	Acute Myeloid Leukemia|Neutropenia|Anemia|Thrombocytopenia|Infections|Bleeding	BIOLOGICAL: umbilical cord derived mesenchymal stem cells exosomes (UCMSC-Exo)	Wuhan Union Hospital, China		INTERVENTIONAL	25-Dec	2024/2/7		2024/2/9
NCT05744076	Analysis of Circulating Exosomes in Melanoma Patients	https://clinicaltrials.gov/study/NCT05744076	EXOMEL1	ACTIVE_NOT_RECRUITING	NO	Melanoma		Centre Hospitalier Universitaire de Besancon	Centre Georges Francois Leclerc	OBSERVATIONAL	24-Mar	2023/2/24		2023/2/24	CHU de Besan?on, Besan?on, France
NCT06600529	Combined Photo-Biomodulation At Acupuncture Points, Autologous PRP, and Umbilical Cord-Derived Exosome Therapy in Autism Spectrum Disorder	https://clinicaltrials.gov/study/NCT06600529	Biomodulation	RECRUITING	NO	Autism Spectrum Disorder	DEVICE: Photo-Biomodulation|BIOLOGICAL: Autologous PRP|BIOLOGICAL: Exosome Therapy|OTHER: Standard Care (in control arm)	Iffat Anwar Medical Complex		INTERVENTIONAL	2025/12/13	2024/9/19		2024/9/19	Iffat Anwar Medical Complex, Lahore, Punjab, 54000, Pakistan
NCT06116903	Clinical Relevance of Detecting Molecular Abnormalities in Glial Tumor Exosomes	https://clinicaltrials.gov/study/NCT06116903	ExoGLIE	NOT_YET_RECRUITING	NO	Glioma	GENETIC: Blood sampling	University Hospital, Limoges		INTERVENTIONAL	2025/12/15	2023/11/3		2023/11/3
NCT06469892	Saliva and Plasma Exosomes for Oral Leukoplakia Malignant Transformation Diagnosis and Oral Cancer Prognosis Monitoring	https://clinicaltrials.gov/study/NCT06469892		COMPLETED	NO	Oral Leukoplakia|Oral Cancer	OTHER: Detect the expression level of miR-185 in salivary and plasma exosomes.	Beijing Stomatological Hospital, Capital Medical University		OBSERVATIONAL	2023/7/30	2024/6/24		2024/6/24	Beijing Stomatological Hospital, Capital Medical University, Beijing, Beijing, 100010, China
NCT04798716	The Use of Exosomes for the Treatment of Acute Respiratory Distress Syndrome or Novel Coronavirus Pneumonia Caused by COVID-19	https://clinicaltrials.gov/study/NCT04798716	ARDOXSO	NOT_YET_RECRUITING	NO	Covid19|Novel Coronavirus Pneumonia|Acute Respiratory Distress Syndrome	DRUG: MSC-exosomes delivered intravenously every other day on an escalating dose: (2:4:8)|DRUG: MSC-exosomes delivered intravenously every other day on an escalating dose (8:4:8)|DRUG: MSC-exosomes delivered intravenously every other day (8:8:8)	AVEM HealthCare		INTERVENTIONAL	24-Dec	2021/3/15		2022/3/11	Mission Community Hospital, Panorama City, California, 91402, United States
NCT05261360	Clinical Efficacy of Exosome in Degenerative Meniscal Injury	https://clinicaltrials.gov/study/NCT05261360	KNEEXO	RECRUITING	NO	Knee; Injury, Meniscus (Lateral) (Medial)|Meniscus Tear|Meniscus Lesion|Meniscus; Degeneration|Meniscus; Laceration|Meniscus Injury, Tibial|Knee Injuries|Knee Pain Swelling|Arthralgia	DRUG: SF-MSC-EX|DRUG: SF-MSC	Eskisehir Osmangazi University	The Scientific and Technological Research Council of Turkey	INTERVENTIONAL	25-Mar	2022/3/2		2022/3/4	Eskisehir Osmangazi University, Eskisehir, 26040, Turkey
NCT06188013	Proteomic Study of Plasma Exosomes in Patients With Diabetic Retinopathy	https://clinicaltrials.gov/study/NCT06188013		NOT_YET_RECRUITING	NO	Diabetic Retinopathy		Xuanwu Hospital, Beijing		OBSERVATIONAL	2024/6/30	2024/1/3		2024/1/3
NCT04053855	Evaluation of Urinary Exosomes Presence From Clear Cell Renal Cell Carcinoma	https://clinicaltrials.gov/study/NCT04053855	PEP-C	RECRUITING	NO	Clear Cell Renal Cell Carcinoma	BIOLOGICAL: Urinary sample	Centre Hospitalier Universitaire de Saint Etienne		OBSERVATIONAL	24-Aug	2019/8/13		2023/10/26	Chu Saint-Etienne, Saint-¨¦tienne, France
NCT03985696	Exosomes and Immunotherapy in Non-Hodgkin B-cell Lymphomas	https://clinicaltrials.gov/study/NCT03985696	ExoReBLy	RECRUITING	NO	Lymphoma, B-cell, Aggressive Non-Hodgkin (B-NHL)	OTHER: blood sample	University Hospital, Limoges		INTERVENTIONAL	2025/7/2	2019/6/14		2022/7/25	University Hospital Limoges, Limoges, 87042, France
NCT05915312	Exosome for Early Diagnosis of Bipolar Affective Disorder	https://clinicaltrials.gov/study/NCT05915312		NOT_YET_RECRUITING	NO	Bipolar Affective Disorder|Major Depressive Disorder		Tianjin Anding Hospital		OBSERVATIONAL	2024/12/31	2023/6/23		2023/6/23	Tianjin Anding Hospital, Tianjin, China
NCT06023121	Use of a Liquid Biopsy Signature to Detect Early-onset Gastric Cancer	https://clinicaltrials.gov/study/NCT06023121		COMPLETED	NO	Gastric Cancer	DIAGNOSTIC_TEST: Measurement of levels of an exosome-based liquid biopsy signature	Chinese PLA General Hospital		OBSERVATIONAL	2023/8/30	2023/9/5		2023/9/5	Chinese PLA General Hospital Ethics Committee, Beijing, Beijing, 100853, China
NCT03811600	Exosomes Implication in PD1-PD-L1 Activation in OSAS	https://clinicaltrials.gov/study/NCT03811600	ExoSAS	COMPLETED	NO	Sleep Apnea Syndromes, Obstructive|Cancer	DIAGNOSTIC_TEST: PD1/PD-L1 exosomal expression	University Hospital, Angers		OBSERVATIONAL	2020/10/14	2019/1/22		2023/2/10	Laboratoire du Sommeil, D¨¦partement de Pneumologie, CHU d'Angers, Angers, 49100, France
NCT06221787	Stem Cell Derived Exosomes in the Treatment of Melasma and Its Percutaneous Penetration	https://clinicaltrials.gov/study/NCT06221787		RECRUITING	NO	Melasma	PROCEDURE: 1565 nm non-ablative fractional laser combined with normal saline|PROCEDURE: microneedles combined with hUCMSC-Exos|PROCEDURE: 1565 nm non-ablative fractional laser combined with hUCMSC-Exos|PROCEDURE: PBASM combined with hUCMSC-Exos	Fujian Medical University Union Hospital		INTERVENTIONAL	2026/8/1	2024/1/24		2024/1/30	Affiliated Union Hospital of Fujian Medical University, Fuzhou, Fujian, 350001, China
NCT02823613	The Influence of High and Low Salt on Exosomes in the Urine	https://clinicaltrials.gov/study/NCT02823613		COMPLETED	NO	Healthy	DIETARY_SUPPLEMENT: High salt diet followed by low salt diet|DIETARY_SUPPLEMENT: Low salt diet followed by high salt diet	University of Southern Denmark	Danish Diabetes Academy|Odense University Hospital|Beckett Foundation	INTERVENTIONAL	2019/5/23	2016/7/6		2020/4/7	University of Southern Denmark, Odense, 5000, Denmark
NCT04154332	Exosome Cargo From Preeclampsia Patients	https://clinicaltrials.gov/study/NCT04154332		RECRUITING	NO	Preeclampsia	OTHER: Sample collection	University of Alabama at Birmingham		OBSERVATIONAL	2025/2/15	2019/11/6		2024/8/21	University of Alabama at Birmingham, Birmingham, Alabama, 35233, United States
NCT04491240	Evaluation of Safety and Efficiency of Method of Exosome Inhalation in SARS-CoV-2 Associated Pneumonia.	https://clinicaltrials.gov/study/NCT04491240	COVID-19EXO	COMPLETED	YES	Covid19|SARS-CoV-2 PNEUMONIA|COVID-19	DRUG: EXO 1 inhalation|DRUG: EXO 2 inhalation|DRUG: Placebo inhalation	State-Financed Health Facility "Samara Regional Medical Center Dinasty"	Clinics of the Federal State Budgetary Educational Institution SSMU|Samara Regional Clinical Hospital V.D. Seredavin	INTERVENTIONAL	2020/10/20	2020/7/29	2020/11/4	2020/11/4	Medical Centre Dinasty, Samara, 443095, Russian Federation
NCT06070974	ExosoMe as Integrative Tool for pRognostic Stratification of Adverse Cardiac remodeLing in stEmi Patients: the MIRACLE Study	https://clinicaltrials.gov/study/NCT06070974	MIRACLE	RECRUITING	NO	STEMI	DIAGNOSTIC_TEST: CMR and blood collection	Centro Cardiologico Monzino	Istituto Auxologico Italiano	OBSERVATIONAL	2026/4/30	2023/10/6		2023/10/6	IRCCS Centro Cardiologico Monzino, Milano, Milan, 20138, Italy|Istituto Auxologico Italiano, Milano, 20149, Italy
NCT02393703	Interrogation of Exosome-mediated Intercellular Signaling in Patients With Pancreatic Cancer	https://clinicaltrials.gov/study/NCT02393703		RECRUITING	NO	Pancreatic Cancer|Benign Pancreatic Disease		Memorial Sloan Kettering Cancer Center	Weill Medical College of Cornell University|National Institutes of Health (NIH)|University of Pittsburgh	OBSERVATIONAL	25-Mar	2015/3/19		2023/11/14	Memorial Sloan Kettering Cancer Center, New York, New York, 10065, United States
NCT06193941	Research on the Accurate Diagnosis of Urinary Tract Tumors and the Development of Kits	https://clinicaltrials.gov/study/NCT06193941		COMPLETED	NO	Bladder Cancer|Urothelial Carcinoma	DIAGNOSTIC_TEST: RT-qPCR	Zhongnan Hospital		OBSERVATIONAL	2023/12/1	2024/1/5		2024/1/9	Zhongnan Hospital of Wuhan University, Wuhan, Hubei, 430071, China
NCT05541133	Effect of Acute Exercise on Exosome Associated Biomarkers	https://clinicaltrials.gov/study/NCT05541133		ACTIVE_NOT_RECRUITING	NO	Healthy		Mayo Clinic		OBSERVATIONAL	2024/12/31	2022/9/15		2024/7/24	Mayo Clinic in Rochester, Rochester, Minnesota, 55905, United States
NCT04394572	Identification of New Diagnostic Protein Markers for Colorectal Cancer	https://clinicaltrials.gov/study/NCT04394572	EXOSCOL01	COMPLETED	NO	Colorectal Cancer	BIOLOGICAL: Blood sample	CHU de Reims		OBSERVATIONAL	2022/10/7	2020/5/19		2022/10/10	Chu Reims, Reims, 51092, France
NCT06198543	Study on Exosome Changes in Patients With Proliferative Diabetic Retinopathy	https://clinicaltrials.gov/study/NCT06198543		NOT_YET_RECRUITING	NO	Diabetic Retinopathy		Xuanwu Hospital, Beijing		OBSERVATIONAL	25-Apr	2024/1/10		2024/1/10
NCT05886205	Induced Pluripotent Stem Cell Derived Exosomes Nasal Drops for the Treatment of Refractory Focal Epilepsy	https://clinicaltrials.gov/study/NCT05886205		RECRUITING	NO	Refractory Focal Epilepsy	DRUG: iPSC-Exos	Peking Union Medical College Hospital	Guidon Pharmaceutics Ltd.	INTERVENTIONAL	2025/11/13	2023/6/2		2023/6/7	Peking Union Medical College Hospital, Beijing, Beijing, 100730, China
NCT05969717	Induced Pluripotent Stem Cell Derived Exosomes for the Treatment of Atopic Dermatitis	https://clinicaltrials.gov/study/NCT05969717		RECRUITING	NO	Atopic Dermatitis	DRUG: GD-iExo-001|OTHER: normal saline	Peking Union Medical College Hospital	Guidon Pharmaceutics Ltd.	INTERVENTIONAL	2025/6/30	2023/8/1		2023/8/1	Chinese Academy of Medical Science & Peking Union Medical College Hospital, Beijing, Beijing, 100730, China
NCT04602104	A Clinical Study of Mesenchymal Stem Cell Exosomes Nebulizer for the Treatment of ARDS	https://clinicaltrials.gov/study/NCT04602104		COMPLETED	NO	Acute Respiratory Distress Syndrome	BIOLOGICAL: low dose hMSC-Exos|BIOLOGICAL: medium dose hMSC-Exos|BIOLOGICAL: high dose hMSC-Exos|BIOLOGICAL: Dosage 1of hMSC-Exos|BIOLOGICAL: Dosage 2 of hMSC-Exos|BIOLOGICAL: No hMSC-derived exosomes	Ruijin Hospital	Shanghai AbelZeta Ltd.	INTERVENTIONAL	2023/1/11	2020/10/26		2024/7/22	Ruijin Hospital, Medical School of Shanghai Jiaotong University, Shanghai, Shanghai, 200025, China
NCT04499794	The Study of Exosome EML4-ALK Fusion in NSCLC Clinical Diagnosis and Dynamic Monitoring	https://clinicaltrials.gov/study/NCT04499794		RECRUITING	NO	Untreated Advanced NSCLC Patients|FISH Identified ALK Fusion Positive or Negative	DRUG: ALK inhibitor	Chinese Academy of Medical Sciences		OBSERVATIONAL	2025/3/31	2020/8/5		2020/8/5	Cancer Hospital Chinese Academy of Medical Sciences, Beijing, 100021, China
NCT04459182	Circulating Exosomes and Endothelial Dysfunction in Patients With Obstructive Sleep Apneas Hypopneas Syndrome	https://clinicaltrials.gov/study/NCT04459182	EXODYS	COMPLETED	NO	Endothelial Dysfunction	DIAGNOSTIC_TEST: ENDOPAT	University Hospital, Angers		INTERVENTIONAL	2023/7/6	2020/7/7		2024/6/11	Fr¨¦d¨¦ric GAGNADOUX, Angers, 49933, France
NCT05738629	Safety and Efficacy of Pluripotent Stem Cell-derived Mesenchymal Stem Cell Exosome (PSC-MSC-Exo) Eye Drops Treatment for Dry Eye Diseases Post Refractive Surgery and Associated With Blepharospasm	https://clinicaltrials.gov/study/NCT05738629		NOT_YET_RECRUITING	NO	Dry Eye Disease	DRUG: Pluripotent Stem Cell-derived Mesenchymal Stem Cell Exosome (PSC-MSC-Exo) Eye Drops	Second Affiliated Hospital, School of Medicine, Zhejiang University	Zhejiang University|Hangzhou yuansheng biotechnology Co., Ltd	INTERVENTIONAL	25-Feb	2023/2/22		2023/2/22	2nd Affiliated Hospital, School of Medicine, Zhejiang University, Hanzhou, Zhejiang, 310000, China
NCT03267160	A Study of Exosome Proteomics and Hemodynamics in Sepsis	https://clinicaltrials.gov/study/NCT03267160		COMPLETED	NO	Hemodynamic Instability|Autophagy	DIAGNOSTIC_TEST: Hemodynamic parameters	Taipei Tzu Chi Hospital, Buddhist Tzu Chi Medical Foundation		OBSERVATIONAL	2020/1/30	2017/8/30		2021/2/10	Division of Pulmonary and Critical Care Medicine, Department of Internal Medicine, Taipei Tzu Chi Hospital, Buddhist Tzu Chi Medical Foundation, Taipei, 23142, Taiwan
NCT01860118	LRRK2 and Other Novel Exosome Proteins in Parkinson's Disease	https://clinicaltrials.gov/study/NCT01860118		COMPLETED	NO	Parkinson's Disease		University of Alabama at Birmingham	National Institute of Neurological Disorders and Stroke (NINDS)	OBSERVATIONAL	2016/6/21	2013/5/22		2018/5/11	University of Alabama at Birmingham Sparks Center, Birmingham, Alabama, 35294, United States
NCT04167722	How Does Prostate Cancer Metastasize? Studying the Role of Secreted Packages (Exosomes) From Fat Tissue in Lean and Obese Patients	https://clinicaltrials.gov/study/NCT04167722	EXOPRO	RECRUITING	NO	Prostate Cancer|Obesity	PROCEDURE: Robotic Radical Prostatectomy	Imperial College London	Imperial College Healthcare NHS Trust|Experimental Cancer Medicine Centres	OBSERVATIONAL	2024/10/1	2019/11/19		2021/9/22	Charing Cross Hospital, Imperial College Healthcare NHS Trust, London, W68RF, United Kingdom
NCT04939324	Molecular Profiling of Exosomes in Tumor-draining Vein of Early-staged Lung Cancer	https://clinicaltrials.gov/study/NCT04939324	ExOnSite-Pro	ACTIVE_NOT_RECRUITING	NO	Lung Cancer|Exosomes|Non Small Cell Lung Cancer	BIOLOGICAL: Blood samples at 2 sites: peripheral vein and tumor-draining vein	University Hospital, Limoges		INTERVENTIONAL	2024/6/6	2021/6/25		2023/4/10	CHU de Limoges, Limoges, 87042, France
NCT05058768	Omics Sequencing of Exosomes in Body Fluids of Patients With Acute Lung Injury	https://clinicaltrials.gov/study/NCT05058768		RECRUITING	NO	Acute Lung Injury	DIAGNOSTIC_TEST: The lungs causes and extrapulmonary factors	Nanfang Hospital, Southern Medical University		OBSERVATIONAL	2024/12/16	2021/9/28		2022/5/10	Nanfang Hospital, Southern Medical University, Guangzhou, Guangdong, 510515, China
NCT01159288	Trial of a Vaccination With Tumor Antigen-loaded Dendritic Cell-derived Exosomes	https://clinicaltrials.gov/study/NCT01159288	CSET 1437	COMPLETED	NO	Non Small Cell Lung Cancer	BIOLOGICAL: Dex2	Gustave Roussy, Cancer Campus, Grand Paris		INTERVENTIONAL	2015/12/19	2010/7/9		2018/3/29	Institut Gustave Roussy, Villejuif, 94800, France
NCT05326724	The Role of Acupuncture-induced Exosome in Treating Post-stroke Dementia	https://clinicaltrials.gov/study/NCT05326724		RECRUITING	NO	Exosome|Post-stroke Dementia|Acupuncture	DEVICE: Acupuncture	China Medical University Hospital		INTERVENTIONAL	2025/7/31	2022/4/13		2022/4/13	China Medical University Hospital, Taichung, North District, 40447, Taiwan
NCT05318898	Effect of Dietary Protein on the Regulation of Exosome microRNA Expression in Patients With Insulin Resistance.	https://clinicaltrials.gov/study/NCT05318898		RECRUITING	NO	Insulin Resistance	OTHER: Vegetal protein|OTHER: Animal protein	Instituto Nacional de Ciencias Medicas y Nutricion Salvador Zubiran		INTERVENTIONAL	2024/12/1	2022/4/8		2023/10/23	Martha Guevara Cruz, Mexico City, 14060, Mexico|Instituto Nacional de Ciencias M¨¦dicas y Nutrici¨®n Salvador Zubir¨¢n, Mexico City, 14080, Mexico
NCT02594345	Effect of Exosomes Derived From Red Blood Cell Units on Platelet Function and Blood Coagulation	https://clinicaltrials.gov/study/NCT02594345		COMPLETED	NO	Blood Coagulation|Platelet Function	OTHER: in vitro study	Johann Wolfgang Goethe University Hospital		INTERVENTIONAL	15-Dec	2015/11/3		2016/2/23	University Hospital Frankfurt, Frankfurt am Main, Hessen, 60590, Germany
NCT05218759	Exosomes Detection for the Prediction of the Efficacy and Adverse Reactions of Anlotinib in Patients With Advanced NSCLC	https://clinicaltrials.gov/study/NCT05218759		NOT_YET_RECRUITING	NO	Non-Small Cell Lung Cancer	DRUG: Anlotinib	Shanghai Chest Hospital	3D Medicines	INTERVENTIONAL	2025/10/31	2022/2/1		2022/2/1
NCT04534647	Serological and Urinary Biomarkers in Latin American Patients With Systemic Lupus Erythematosus: GLADEL 2.0 Cohort	https://clinicaltrials.gov/study/NCT04534647		RECRUITING	NO	Lupus Nephritis	DIAGNOSTIC_TEST: different serum and urine biomarkers	Liga Panamericana de Asociaciones de Reumatologia (PANLAR)	Janssen Research & Development, LLC	OBSERVATIONAL	2025/6/1	2020/9/1		2021/4/26	Bernardo Pons-Estel, Rosario, 2000, Argentina
NCT02310451	Study of Molecular Mechanisms Implicated in the Pathogenesis of Melanoma. Role of Exosomes	https://clinicaltrials.gov/study/NCT02310451	EXOSOMES	COMPLETED	NO	Metastatic Melanoma	BIOLOGICAL: blood test	Centre Hospitalier Universitaire de Nice		INTERVENTIONAL	2023/7/31	2014/12/8		2023/9/8	CHU de Nice ^H?pital de l'Archet, Nice, 06200, France
NCT05411445	Study of Role of Blood Microvescicles and Exosomes in Patients With Graft Occlusion After Aortocoronary Bypass Surgery	https://clinicaltrials.gov/study/NCT05411445	MVBYPASS	RECRUITING	NO	Coronary Artery Bypass Surgery		Maria Cecilia Hospital		OBSERVATIONAL	2025/9/1	2022/6/9		2024/8/28	MCH, Cotignola, Ravenna, 48033, Italy
NCT04382872	Follicular Fluid Exosome miRNA During Oocyte Maturation	https://clinicaltrials.gov/study/NCT04382872		RECRUITING	NO	Oocyte Maturation		Chinese University of Hong Kong		OBSERVATIONAL	2025/4/30	2020/5/11		2023/2/8	The Chinese University of Hong Kong, Hong Kong, Hong Kong
NCT03895216	Identification and Characterization of Predictive Factors of Onset of Bone Metastases in Cancer Patients	https://clinicaltrials.gov/study/NCT03895216	PreMetOn	COMPLETED	NO	Bone Metastases		Istituto Ortopedico Rizzoli		OBSERVATIONAL	2021/12/31	2019/3/29		2022/3/22	Dipartimento Rizzoli Sicialia - Istituto Ortopedico Rizzoli, Bagheria, Palermo, 90011, Italy
NCT03830619	Serum Exosomal Long Noncoding RNAs as Potential Biomarkers for Lung Cancer Diagnosis	https://clinicaltrials.gov/study/NCT03830619		COMPLETED	NO	Lung Cancer (Diagnosis)	DIAGNOSTIC_TEST: collect samples	Wuhan Union Hospital, China		OBSERVATIONAL	2021/7/31	2019/2/5		2021/11/22	Union Hospital, Tongji Medical College, Huazhong University of Science and Technology, Wuhan, Hubei, 430022, China
NCT06475027	Exosome-miRNA and Transcriptome Profiling of Dry Eye Syndrome and Sjogren's Syndrome	https://clinicaltrials.gov/study/NCT06475027		NOT_YET_RECRUITING	NO	Dry Eye Syndrome|Sjogren's Syndrome|Xerophthalmia	OTHER: TBDESJS|OTHER: Acupuncture	Taipei Veterans General Hospital, Taiwan		OBSERVATIONAL	2026/12/31	2024/6/26		2024/6/26	Ching-Mao Chang, Taipei, 112, Taiwan
NCT03109873	Metformin Hydrochloride in Affecting Cytokines and Exosomes in Patients With Head and Neck Cancer	https://clinicaltrials.gov/study/NCT03109873		COMPLETED	YES	Larynx|Lip|Oral Cavity|Pharynx	RADIATION: External Beam Radiation Therapy|DRUG: Metformin Hydrochloride|OTHER: Placebo	Sidney Kimmel Cancer Center at Thomas Jefferson University		INTERVENTIONAL	2020/7/31	2017/4/12	2019/11/20	2020/12/29	Sidney Kimmel Cancer Center at Thomas Jefferson University, Philadelphia, Pennsylvania, 19107, United States
NCT06342414	An Exosome-Based Liquid Biopsy for the Differential Diagnosis of Primary Liver Cancer	https://clinicaltrials.gov/study/NCT06342414	ELUCIDATE	RECRUITING	NO	Hepatocellular Carcinoma|Intrahepatic Cholangiocarcinoma|Cholangiocarcinoma|Primary Liver Cancer|Primary Liver Carcinoma|Hepatic Cancer|Hepatic Carcinoma	DIAGNOSTIC_TEST: ELUCIDATE	City of Hope Medical Center		OBSERVATIONAL	2025/3/15	2024/4/2		2024/4/2	City of Hope Medical Center, Duarte, California, 91010, United States|Graduate School of Medical Sciences, Kyushu University, Fukuoka, Japan|Graduate School of Medical Sciences, Kumamoto University, Kumamoto, Japan|Hokkaido University Graduate School of Medicine, Sapporo, Japan|Tokushima University, Tokushima, Japan
NCT02702856	Clinical Validation of a Urinary Exosome Gene Signature in Men Presenting for Suspicion of Prostate Cancer	https://clinicaltrials.gov/study/NCT02702856		COMPLETED	NO	Prostate Cancer	OTHER: ExoIntelliScore Prostate	Exosome Diagnostics, Inc.		OBSERVATIONAL	15-Jun	2016/3/9		2016/3/9
NCT03562715	microRNAs Role in Pre-eclampsia Diagnosis	https://clinicaltrials.gov/study/NCT03562715		COMPLETED	NO	Preeclampsia		Cairo University		OBSERVATIONAL	2017/12/25	2018/6/19		2018/6/19
NCT01668849	Edible Plant Exosome Ability to Prevent Oral Mucositis Associated With Chemoradiation Treatment of Head and Neck Cancer	https://clinicaltrials.gov/study/NCT01668849		COMPLETED	NO	Head and Neck Cancer|Oral Mucositis	DIETARY_SUPPLEMENT: Grape extract|DRUG: Lortab, Fentanyl patch, mouthwash	University of Louisville	James Graham Brown Cancer Center	INTERVENTIONAL	2022/6/3	2012/8/20		2022/8/9	James Graham Brown Cancer Center, Louisville, Kentucky, 40202, United States
NCT06026735	Non-small Cell Lung Cancer With Central Nervous System Metastasis	https://clinicaltrials.gov/study/NCT06026735		RECRUITING	NO	Lung Cancer With Central Nervous System Metastasis	OTHER: lung cancer with brain /leptomeningeal metastasis	National Taiwan University Hospital		OBSERVATIONAL	27-Dec	2023/9/7		2023/9/7	National Taiwan University Hospital, Taipei, 100, Taiwan
NCT05101655	Construction of Microfluidic Exosome Chip for Diagnosis of Lung Metastasis of Osteosarcoma	https://clinicaltrials.gov/study/NCT05101655		COMPLETED	NO	Osteosarcoma|Pulmonary Metastases		Ruijin Hospital		OBSERVATIONAL	2022/9/30	2021/11/1		2022/11/15	Ruijin Hospital Shanghai Jiao Tong University School of Medicine, Shanghai, Shanghai, 200025, China
NCT05937594	MicroRNA Biomarkers for Neonatal Opioid Withdrawal Syndrome	https://clinicaltrials.gov/study/NCT05937594		RECRUITING	NO	Neonatal Opioid Withdrawal Syndrome|Neonatal Abstinence Syndrome	GENETIC: Buccal swab saliva for further genetic testing	Milton S. Hershey Medical Center	National Institute on Drug Abuse (NIDA)	OBSERVATIONAL	2025/4/10	2023/7/10		2024/7/30	Penn State Milton S. Hershey Medical Center, Hershey, Pennsylvania, 17033, United States
NCT03032913	Diagnostic Accuracy of Circulating Tumor Cells (CTCs) and Onco-exosome Quantification in the Diagnosis of Pancreatic Cancer - PANC-CTC	https://clinicaltrials.gov/study/NCT03032913	PANC-CTC	COMPLETED	NO	Pancreatic Ductal Adenocarcinoma (PDAC)	PROCEDURE: Blood samples|PROCEDURE: Portal vein blood sample	University Hospital, Bordeaux		OBSERVATIONAL	2017/11/13	2017/1/26		2018/4/10	Chu de Bordeaux, Bordeaux, France
NCT05705583	A Companion Diagnostic Study to Develop Circulating Exosomes as Predictive Biomarkers for the Response to Immunotherapy in Renal Cell Carcinoma	https://clinicaltrials.gov/study/NCT05705583		RECRUITING	NO	Renal Cell Carcinoma	OTHER: Other: Blood and Urine Collection	Zhejiang Cancer Hospital		OBSERVATIONAL	2025/12/31	2023/1/31		2023/1/31	An Zhao, Hangzhou, 310022, China
NCT05575622	Clinical Study for Combined Analysis of CTC and Exosomes on Predicting the Efficacy of Immunotherapy in Patients With Hepatocellular Carcinoma	https://clinicaltrials.gov/study/NCT05575622		RECRUITING	NO	Hepatocellular Carcinoma	DEVICE: CTC PD-L1, exosomal PD-L1, and exosomal LAG-3 detection	Zhongnan Hospital		OBSERVATIONAL	2024/12/31	2022/10/12		2022/10/24	Zhongnan Hospital of Wuhan University, Wuhan, Hubei, 430071, China
NCT03108677	Circulating Exosome RNA in Lung Metastases of Primary High-Grade Osteosarcoma	https://clinicaltrials.gov/study/NCT03108677		ACTIVE_NOT_RECRUITING	NO	Lung Metastases|Osteosarcoma	OTHER: Blood samples	Ruijin Hospital		OBSERVATIONAL	2023/12/30	2017/4/11		2023/10/3	Ruijin Hospital Shanghai Jiao Tong University School of medicine, Shanghai, Shanghai, 200025, China
NCT04384445	Zofin (Organicell Flow) for Patients With COVID-19	https://clinicaltrials.gov/study/NCT04384445		COMPLETED	NO	Corona Virus Infection|COVID-19|SARS|Acute Respiratory Distress Syndrome	BIOLOGICAL: Zofin|OTHER: Placebo	ZEO ScientifiX, Inc.		INTERVENTIONAL	2023/7/1	2020/5/12		2023/11/1	George C. Shapiro, New York, New York, 10604, United States
NCT06097351	Expression Analysis of Urinary Exosome in Type 2 Diabetic Nephropathy and Evaluation of Its Clinical Diagnostic Value	https://clinicaltrials.gov/study/NCT06097351		ACTIVE_NOT_RECRUITING	NO	Diabetic Nephropathy	OTHER: Grouping based on previous laboratory results, no intervention.	Yipeng Liu		OBSERVATIONAL	2024/1/31	2023/10/24		2023/10/26	Qianfoshan Hospital, Jinan, Shandong, 250000, China
NCT06123871	Expression Analysis of Urinary Exosome in Type 2 Diabetic Kidney Disease and Evaluation of Its Clinical Diagnostic Value	https://clinicaltrials.gov/study/NCT06123871		ACTIVE_NOT_RECRUITING	NO	Diabetic Nephropathy	OTHER: Grouping based on previous laboratory results, no intervention.	Yipeng Liu		OBSERVATIONAL	2024/1/31	2023/11/9		2023/11/13	Qianfoshan Hospital, Jinan, Shandong, 250000, China
NCT05286684	Feasibility of Exosome Analysis in Cerebrospinal Fluid During the Diagnostic Workup of Metastatic Meningitis (Exo-LCR)	https://clinicaltrials.gov/study/NCT05286684	Exo-LCR	RECRUITING	NO	Breast Cancer	PROCEDURE: Consultation|PROCEDURE: Cerebral and medullary MRI, lumbar puncture, CSF sampling|BIOLOGICAL: biological test	Centre Oscar Lambret		INTERVENTIONAL	26-Dec	2022/3/18		2024/5/30	Centre Oscar Lambret, Lille, Hauts De France, 59000, France
NCT06368154	Exosome microRNAs as Potential Biomarkers of Metabolic Bone Disease of Prematurity	https://clinicaltrials.gov/study/NCT06368154		RECRUITING	NO	Exosomes|Newborn|Bone Diseases, Metabolic		Hunan Children's Hospital		OBSERVATIONAL	2026/12/31	2024/4/16		2024/4/16	Hunan Children's Hospital, Changsha, Hunan, 410007, China
NCT04720599	Clinical Evaluation of ExoDx Prostate(IntelliScore) in Men Presenting for Initial Prostate Biopsy	https://clinicaltrials.gov/study/NCT04720599		COMPLETED	NO	Urologic Cancer	DIAGNOSTIC_TEST: ExoDx Prostate(IntelliScore)	Exosome Diagnostics, Inc.		OBSERVATIONAL	2021/6/1	2021/1/22		2021/9/30	Chesapeake Urology Research Associates, Baltimore, Maryland, 21204, United States|New Jersey Urology, Voorhees, New Jersey, 08043, United States|Klinikum der Universit?t M¨¹nchen, M¨¹nchen, Germany
NCT05259449	Efficacy of Educational Nutrition and Exercise on the Regulation of Appetite Through Exosomes in Type 2 Diabetics	https://clinicaltrials.gov/study/NCT05259449	APETEX	RECRUITING	NO	Diabetes Mellitus, Type 2	BEHAVIORAL: Nutritional education program|OTHER: The High-Intensity Interval Training (HIIT)|OTHER: The Moderate-Intensity Continuous Training (MICT)	University of Cadiz	Ministerio de Ciencia e Innovaci¨®n, Spain	INTERVENTIONAL	2024/8/31	2022/2/28		2022/11/3	Science of Education Faculty, Puerto Real, Cadiz, 11510, Spain
NCT02869685	Consistency Analysis of PD-L1s in Advanced NSCLC Tissues and in Plasma Exosomes Before and After Radiotherapy	https://clinicaltrials.gov/study/NCT02869685	RadImm02	COMPLETED	NO	NSCLC	RADIATION: radiotherapy	Xinqiao Hospital of Chongqing		INTERVENTIONAL	2019/8/30	2016/8/17		2024/2/23	the second affiliated hospital of Army medical university, Chongqing, Chongqing, 40037, China
NCT02890849	Clinical Research for the Consistency Analysis of PD-L1 in Cancer Tissue and Plasma Exosome	https://clinicaltrials.gov/study/NCT02890849	RadImm01	COMPLETED	NO	NSCLC	OTHER: Liquid biopsy	Xinqiao Hospital of Chongqing		INTERVENTIONAL	19-Aug	2016/9/7		2024/2/23
NCT05270174	A Prospective, Multicenter Cohort Study of Urinary Exosome lncRNAs for Preoperative Diagnosis of Lymphatic Metastasis in Patients With Bladder Cancer	https://clinicaltrials.gov/study/NCT05270174		NOT_YET_RECRUITING	NO	Explore Whether lncRNA-ElNAT1 in Urine Exosomes Can be Used as a New Target for Preoperative Diagnosis of Lymph Node Metastasis	OTHER: no intervention	Sun Yat-Sen Memorial Hospital of Sun Yat-Sen University		OBSERVATIONAL	2025/8/1	2022/3/8		2023/2/21	Sun Yat-sen Memorial Hosptial, Guangzhou, China
NCT04142138	When the Kidney Reacts to Nutritional Changes	https://clinicaltrials.gov/study/NCT04142138		COMPLETED	NO	Prehypertension	OTHER: DASH	Rockefeller University		INTERVENTIONAL	2021/4/30	2019/10/29		2021/8/5	The Rockefeller University, New York, New York, 10065, United States
NCT03569566	Performance Determinants Factors in Elite Endurance Athletes.	https://clinicaltrials.gov/study/NCT03569566		COMPLETED	NO	Exercise Physiology	OTHER: Age, Genes, Training, Tickbourne Disease and Endurance	University of South-Eastern Norway	Norwegian University of Science and Technology	OBSERVATIONAL	2021/12/31	2018/6/26		2022/8/4	Telemark University College, B?, Telemark, 3800, Norway
NCT05587114	Comparision of Various Biomarkers Between Peripheral and Pulmonary Blood	https://clinicaltrials.gov/study/NCT05587114		RECRUITING	NO	Lung Cancer|Diagnosis	DIAGNOSTIC_TEST: frozen blood plasma samples	Korea University Guro Hospital		OBSERVATIONAL	2025/12/31	2022/10/19		2022/10/19	Korea University Guro Hospital, Seoul, 08308, Korea, Republic of
NCT04965961	The Effect of Micro-doses Erytropoietin on Exercise Capacity in Male and Females	https://clinicaltrials.gov/study/NCT04965961		ACTIVE_NOT_RECRUITING	NO	Sports Drug Abuse	DRUG: EPO|OTHER: Control group - saline injection	University of Copenhagen		INTERVENTIONAL	24-Jan	2021/7/16		2023/11/29	Department of Nutrition, Exercise and Sports, Copenhagen, 2100, Denmark
NCT03711890	Ultra-High Resolution Optical Coherence Tomography in Detecting Micrometer Sized Early Stage Pancreatic Cancer in Participants With Pancreatic Cancer	https://clinicaltrials.gov/study/NCT03711890		RECRUITING	NO	Pancreatic Carcinoma|Pancreatic Intraductal Papillary Mucinous Neoplasm, Pancreatobiliary-Type	PROCEDURE: Optical Coherence Tomography|PROCEDURE: Therapeutic Conventional Surgery|DIAGNOSTIC_TEST: Laboratory Evaluation	Ohio State University Comprehensive Cancer Center		INTERVENTIONAL	2023/12/31	2018/10/19		2022/11/29	Ohio State University Comprehensive Cancer Center, Columbus, Ohio, 43210, United States
NCT04288141	A Study to Measure the Expression of the HER2-HER3 Dimer in Tumour and Blood (Exosomes) Samples From Patients With HER2 Positive Breast Cancer Receiving HER2 Targeted Therapies	https://clinicaltrials.gov/study/NCT04288141	HERdi PREDICT	RECRUITING	NO	HER2-positive Breast Cancer	OTHER: Acquisition of blood samples and tumour tissue samples (biopsies)	King's College London	Guy's and St Thomas' NHS Foundation Trust|Brighton and Sussex University Hospitals NHS Trust	OBSERVATIONAL	23-Jun	2020/2/28		2022/11/14	Brighton and Sussex University Hospitals NHS Trust, Brighton, BN2 5BB, United Kingdom|Guy's Cancer Centre, Guy's and St Thomas' NHS Foundation Trust, London, SE1 9RT, United Kingdom
NCT06381648	Detecting Lymph Node Metastasis in Intrahepatic Cholangiocarcinoma (LyMIC)	https://clinicaltrials.gov/study/NCT06381648	LyMIC	RECRUITING	NO	Cholangiocarcinoma|Cholangiocarcinoma, Intrahepatic|Cholangiocarcinoma Resectable|Cholangiocarcinoma; Liver	DIAGNOSTIC_TEST: LyMIC (Lymph Node Metastasis in Intrahepatic Cholangiocarcinoma)	City of Hope Medical Center		OBSERVATIONAL	2026/6/18	2024/4/24		2024/5/7	City of Hope Medical Center, Duarte, California, 91016, United States|Department of Gastroenterological Surgery I, Graduate School of Medicine, Hokkaido University, Hokkaido, Sapporo, 060-8648, Japan|Department of Surgery and Science, Graduate School of Medical Sciences, Kyushu University, Fukuoka, 812-8582, Japan|Department of Surgery, Tokushima University, Tokushima, 770-8503, Japan
NCT02147418	Exosome Testing as a Screening Modality for Human Papillomavirus-Positive Oropharyngeal Squamous Cell Carcinoma	https://clinicaltrials.gov/study/NCT02147418		RECRUITING	NO	Oropharyngeal Cancer		New Mexico Cancer Care Alliance		OBSERVATIONAL	27-Dec	2014/5/26		2024/1/11	University of New Mexico Cancer Center, Albuquerque, New Mexico, 87131-0001, United States
NCT06342401	Early Onset Colorectal Cancer Detection	https://clinicaltrials.gov/study/NCT06342401	ENCODE	RECRUITING	NO	Colorectal Cancer|Colorectal Neoplasms|Colorectal Adenocarcinoma|Colorectal Cancer Stage I|Colorectal Cancer Stage IV|Colorectal Cancer Stage II|Colorectal Cancer Stage III|Colorectal Neoplasms Malignant	DIAGNOSTIC_TEST: ENCODE	City of Hope Medical Center		OBSERVATIONAL	2025/10/15	2024/4/2		2024/4/2	City of Hope Medical Center, Duarte, California, 91010, United States|IRCCS San Raffaele, Milan, Italy|Kawasaki University, Kawasaki, Japan|Mie University, Mie, Japan|National Cancer Center Hospital, Tokyo, Japan|Tokyo Medical and Dental University, Tokyo, Japan|Yamagata University, Yamagata, Japan|Barcelona University, Barcelona, Spain|University of La Laguna, La Laguna, Spain|Salamanca Biomedic…
NCT03984006	Early Detection of Autoimmune Thyroid Heart Disease Via Urinary Exosomal Proteins	https://clinicaltrials.gov/study/NCT03984006		COMPLETED	NO	Thyroid Diseases|Heart Failure		National Taiwan University Hospital		OBSERVATIONAL	2021/5/14	2019/6/12		2021/9/2	National Taiwan University Hospital, Taipei, 10002, Taiwan
NCT05243368	Evaluation of Personalized Nutritional Intervention on Wound Healing of Cutaneous Ulcers in Diabetics	https://clinicaltrials.gov/study/NCT05243368		RECRUITING	NO	Foot, Diabetic	DIETARY_SUPPLEMENT: Personalized Nutritional Intervention	Maim¨®nides Biomedical Research Institute of C¨®rdoba	Instituto de Salud Carlos III|Hospital Universitario Reina Sofia de Cordoba	INTERVENTIONAL	2024/12/31	2022/2/17		2023/10/25	Hospital Universitario Reina Sof¨ªa de C¨®rdoba, C¨®rdoba, Andaluc¨ªa, 14004, Spain
NCT04629079	Improving the Early Detection of Lung Cancer by Combining Exosomal Analysis of Hypoxia With Standard of Care Imaging	https://clinicaltrials.gov/study/NCT04629079	LungExoDETECT	RECRUITING	NO	Lung Cancer		King's College London		OBSERVATIONAL	2024/10/23	2020/11/16		2020/11/16	Borthwick Research Unit, Lister Hospital, Stevenage, SG1 4AB, United Kingdom
NCT05463107	Correlation Between Various Urinary Exosomal Protein Biomarkers and Pathological Manifestation in Thyroid Follicular Neoplasm: Early and Pre-operative Diagnosis of Follicular Thyroid Cancer	https://clinicaltrials.gov/study/NCT05463107		RECRUITING	NO	Thyroid Cancer|Follicular Thyroid Cancer		National Taiwan University Hospital		OBSERVATIONAL	2028/7/31	2022/7/18		2024/3/19	National Taiwan University Hospital, Taipei, Taiwan
NCT04948437	Urinary Exosomal Biomarkers of Thyroglobulin and Galectin-3 for Prognosis and Follow-up in Patients of Thyroid Cancer	https://clinicaltrials.gov/study/NCT04948437		RECRUITING	NO	Thyroid Cancer|Papillary Thyroid Cancer|Follicular Thyroid Cancer		National Taiwan University Hospital		OBSERVATIONAL	2026/10/31	2021/7/2		2024/6/26	Chih-Yuan Wang, M.D, Taipei, Taiwan
NCT06342440	Early Detection of Advanced Adenomas and Colorectal Cancer	https://clinicaltrials.gov/study/NCT06342440	AACRC	RECRUITING	NO	Colorectal Cancer|Colorectal Neoplasms|Colorectal Polyp|Colorectal Adenocarcinoma|Colorectal Disorders|Colorectal Dysplasia|Colorectal Cancer Stage I|Colorectal Cancer Stage II|Colorectal Cancer Stage III|Colorectal Cancer Stage IV|Colorectal Neoplasms Malignant|Colorectal Serrated Adenocarcinoma|Colorectal Adenoma With Severe Dysplasia|Colorectal Adenoma With Mild Dysplasia|Colorectal Adenoma Wi…	DIAGNOSTIC_TEST: DENEB	City of Hope Medical Center		OBSERVATIONAL	2025/12/15	2024/4/2		2024/6/7	City of Hope Medical Center, Monrovia, California, 91016, United States|University of California San Diego, San Diego, California, 92093, United States|The First Affiliated Hospital of Dalian Medical University, Dalian, China|IRCCS San Raffaele, Milan, Italy|Mie University, Mie, Japan|Barcelona University, Barcelona, Spain
NCT06007755	Exploring of Serum Biomarkers of Delirium After Cardiovascular Surgery	https://clinicaltrials.gov/study/NCT06007755		RECRUITING	NO	Delirium		Huazhong University of Science and Technology		OBSERVATIONAL	2025/12/31	2023/8/23		2023/10/3	Department of Anesthesiology, Tongji Hospital, Tongji Medical College, Huazhong University of Science and Technology, Wuhan, Hubei, 430030, China
NCT04623671	Intravenous Infusion of CAP-1002 in Patients With COVID-19	https://clinicaltrials.gov/study/NCT04623671	INSPIRE	COMPLETED	NO	Covid19	BIOLOGICAL: CAP-1002|BIOLOGICAL: Placebo	Capricor Inc.		INTERVENTIONAL	2022/2/4	2020/11/10		2023/2/13	Cedars-Sinai Medical Center, Los Angeles, California, 90048, United States|University of California Davis, Sacramento, California, 95817, United States|Henry Ford Health System, Detroit, Michigan, 48202, United States|PharmaTex Research, LLC, Amarillo, Texas, 79109, United States
NCT03419000	Circulating microRNAs as Biomarkers of RESPIratory Dysfunction in Patients With Refractory epilePSY	https://clinicaltrials.gov/study/NCT03419000	MIRESPILEPSY	COMPLETED	NO	Drug Resistant Epilepsy	GENETIC: blood sample	Hospices Civils de Lyon		INTERVENTIONAL	2022/3/31	2018/2/1		2022/4/5	Hospices Civils de Lyon, Bron, 69500, France|Service de Neurophysiologie Clinique H?pital La Timone, Marseille, 13005, France
NCT03488134	Predicting Prognosis and Recurrence of Thyroid Cancer Via New Biomarkers, Urinary Exosomal Thyroglobulin and Galectin-3	https://clinicaltrials.gov/study/NCT03488134		COMPLETED	NO	Thyroid Cancer		National Taiwan University Hospital		OBSERVATIONAL	2024/2/20	2018/4/4		2024/3/19	National Taiwan University Hospital, Taipei, Taipei City, 100-02, Taiwan
NCT05843799	A Study to Evaluate the Safety and Tolerability of ILB-202	https://clinicaltrials.gov/study/NCT05843799		COMPLETED	NO	Healthy	DRUG: ILB-202|DRUG: Placebo	ILIAS Biologics Inc.		INTERVENTIONAL	2023/9/28	2023/5/6		2023/10/6	Adelaide, Adelaide, Australia
NCT05163626	Combined Aerobic Exercise and Cognitive Training in Seniors at Increased Risk for Alzheimer's Disease	https://clinicaltrials.gov/study/NCT05163626		NOT_YET_RECRUITING	NO	Alzheimer Disease	BEHAVIORAL: Combined aerobic exercise and cognitive training program	Xuanwu Hospital, Beijing		INTERVENTIONAL	Dec-34	2021/12/20		2023/7/24	Xuanwu Hospital, Beijing, China
NCT02748369	In Vivo Assessment of Cellular Metabolism in Humans	https://clinicaltrials.gov/study/NCT02748369		COMPLETED	NO	Normal Cellular Metabolism	DRUG: Somatostatin|DRUG: Glucagon	K. Sreekumaran Nair	National Institute of Diabetes and Digestive and Kidney Diseases (NIDDK)	INTERVENTIONAL	2017/3/2	2016/4/22		2022/8/3	Mayo Clinic in Rochester, Rochester, Minnesota, 55905, United States
NCT03034265	New Biomarkers and Difficult-to-treat Hypertension	https://clinicaltrials.gov/study/NCT03034265		COMPLETED	NO	Hypertension		Insel Gruppe AG, University Hospital Bern	University of Zurich	OBSERVATIONAL	17-May	2017/1/27		2017/12/20	Department of Nephrology and Hypertension, Inselspital, Bern University Hospital, Bern, 3010, Switzerland
NCT03406780	A Study of CAP-1002 in Ambulatory and Non-Ambulatory Patients With Duchenne Muscular Dystrophy	https://clinicaltrials.gov/study/NCT03406780	HOPE-2	COMPLETED	NO	Muscular Dystrophies|Muscular Dystrophy, Duchenne|Muscular Disorders, Atrophic|Muscular Diseases|Neuromuscular Diseases|Nervous System Diseases|Genetic Diseases, X-Linked|Genetic Diseases, Inborn	BIOLOGICAL: CAP-1002|DRUG: Placebo	Capricor Inc.		INTERVENTIONAL	2020/3/10	2018/1/23		2020/6/5	University of California, Davis, Sacramento, California, 95817, United States|Children's Hospital Colorado, Aurora, Colorado, 80045, United States|Nemours Children's Hospital, Orlando, Florida, 32827, United States|Washington University, Saint Louis, Missouri, 63110, United States|Cincinnati Children's Hospital Medical Center, Cincinnati, Ohio, 45229, United States|University of Utah, Salt Lake C…
NCT02862470	Anaplastic Thyroid Cancer and Follicular Thyroid Cancer-derived Exosomal Analysis Via Treatment of Lovastatin and Vildagliptin and Pilot Prognostic Study Via Urine Exosomal Biological Markers in Thyroid Cancer Patients	https://clinicaltrials.gov/study/NCT02862470		COMPLETED	NO	Thyroid Cancer		National Taiwan University Hospital		OBSERVATIONAL	2020/8/24	2016/8/11		2021/7/6
NCT04998058	Autogenous Mesenchymal Stem Cell Culture-Derived Signalling Molecules as Enhancers of Bone Formation in Bone Grafting	https://clinicaltrials.gov/study/NCT04998058		NOT_YET_RECRUITING	NO	Bone Loss, Osteoclastic|Bone Loss, Alveolar|Alveolar Bone Loss|Alveolar Bone Atrophy|Grafting Bone	PROCEDURE: Maxillary sinus floor elevation grafting with synthetic bone substitute.	Pontificia Universidade Cat¨®lica do Rio Grande do Sul	ITI International Team for Implantology, Switzerland|KU Leuven|Rio Grande do Sul Brain Institute (InsCer)	INTERVENTIONAL	2025/12/30	2021/8/10		2024/4/11	Pontificia Universidade Cat¨®lica do Rio Grande do Sul, Porto Alegre, RS, 90619-900, Brazil
NCT05989867	Evaluation of OGTT in Patients With Post-pancreatitis Diabetes Mellitus for Diagnosis and Characterization	https://clinicaltrials.gov/study/NCT05989867		RECRUITING	NO	Chronic Pancreatitis|Pancreatogenic Type 3C Diabetes Mellitus|Diabetes Mellitus|Oral Glucose Tolerance Test	DIAGNOSTIC_TEST: blood test|DEVICE: Continuous Glucose Monitor	Changhai Hospital		OBSERVATIONAL	25-Mar	2023/8/14		2023/8/14	Department of Gastroenterology, Changhai Hospital, Shanghai, Shanghai, 200433, China
NCT06361485	Safety and Feasibility of Umbilical Cord Wharton's Jelly Allograft Injections for Lumbar Pain	https://clinicaltrials.gov/study/NCT06361485		RECRUITING	NO	Low Back Pain	BIOLOGICAL: Lumbar Injections with 10cc's of Wharton's Jelly Allograft	R3 Stem Cell	R3 Medical Research	INTERVENTIONAL	2028/4/1	2024/4/11		2024/4/11	R3 Anti Aging Scottsdale, Scottsdale, Arizona, 85262, United States|R3 Anti Aging Beverly Hills, Beverly Hills, California, 90210, United States|Scheer Medical Wellness, New York, New York, 10036, United States|Dr. Duc (Steve) Le, MD, Cleveland, Texas, 77327, United States
NCT03824275	18F-DCFPyL Positron Emission Tomography (PET)/Computed Tomography (CT) in Men With Prostate Cancer	https://clinicaltrials.gov/study/NCT03824275		ACTIVE_NOT_RECRUITING	NO	Prostatic Neoplasms	DRUG: 18F- DCFPyL PET/CT	Columbia University		INTERVENTIONAL	23-Dec	2019/1/31		2022/5/11	Columbia University Irving Medical Center, New York, New York, 10032, United States
NCT05427227	Prospectively Predict the Efficacy and Explore the Mechanism of Treatment of Gastrointestinal Tumors Based on Peripheral Multi-omics Liquid Biopsy	https://clinicaltrials.gov/study/NCT05427227		RECRUITING	NO	Advanced or Late Stage Gastrointestinal Cancer	DEVICE: EV-array detection	Peking University		OBSERVATIONAL	2025/7/1	2022/6/22		2022/7/13	Beijing Cancer Hospital, Beijing, Beijing, 100142, China
NCT06599346	Effects of Mesenchymal Stem Cell Supernatant on Prevention and Treatment of Skin/Mucosal Injury in Hematology Patients	https://clinicaltrials.gov/study/NCT06599346	MSC-MucInj	RECRUITING	NO	Mucositis|Hematopoietic Stem Cell Transplantation|Chemotherapy-Induced Mucositis|Radiation-Induced Mucositis	OTHER: Standard Care|BIOLOGICAL: MSC Supernatant + Standard Care	The General Hospital of Western Theater Command		INTERVENTIONAL	2025/9/30	2024/9/19		2024/9/19	Department of Hematology, The General Hospital of Western Theater Command, Chengdu, Sichuan, 610083, China
NCT02226055	An Investigation Into the Cardiovascular Risk and Aetiology of CKDu in Sri Lanka	https://clinicaltrials.gov/study/NCT02226055		COMPLETED	NO	CKDu|Arterial Stiffness|Proteinuria|Serum Creatinine|Urinary Biomarkers|DNA Adducts	DEVICE: Arterial Stiffness Assessment	University of Edinburgh	Rajarata University, Sri Lanka	OBSERVATIONAL	2017/5/1	2014/8/26		2017/11/1	Teaching Hospital Anuradhapura, Anuradhapura, North Central Province, A13, Sri Lanka
NCT05004090	Emotional Regulation in Children With ND: the Role of Genomic Variation, Proteomic Patterns, and Early Experience	https://clinicaltrials.gov/study/NCT05004090		RECRUITING	NO	Neurodevelopmental Disabilities|Emotional Regulation|Epigenetics|Parental Factors	DIAGNOSTIC_TEST: DNA methylation analysis|DIAGNOSTIC_TEST: Proteomics analysis|DIAGNOSTIC_TEST: Still Face Paradigm	IRCCS Eugenio Medea		OBSERVATIONAL	2023/12/31	2021/8/13		2023/10/18	IRCCS E. Medea, Bosisio Parini, Lecco, 23842, Italy
